# Supplementary material for: (R p)-1-{(R)-(Dimethyl­amino)[2-(diphenyl­phosphan­yl)phen­yl]methyl}-2-(diphenyl­phosphan­yl)ferrocene chloro­form solvate
Source: Acta Crystallogr Sect E Struct Rep Online. 2008 Nov 29;64(Pt 12):m1639. doi: 10.1107/S160053680803955X (PMC2959829; doi:10.1107/S160053680803955X)
Supplement: Supplementary file 2 [file e-64-m1639-Isup2.hkl]

# 
# h,k,l, Fc-squared, Fo-squared, sigma(Fo-squared) and status flag 
# 
data_I
_shelx_title ' rm in P2(1)2(1)2(1)' 
_shelx_refln_list_code          4 
_shelx_F_calc_maximum      373.80 
_exptl_crystal_F_000      1672.00 
_reflns_d_resolution_high  0.6902 
 
loop_ 
 _symmetry_equiv_pos_as_xyz 
 'x, y, z' 
 '-x+1/2, -y, z+1/2' 
 '-x, y+1/2, -z+1/2' 
 'x+1/2, -y+1/2, -z' 
 
_cell_length_a    10.6051 
_cell_length_b    11.8922 
_cell_length_c    30.6248 
_cell_angle_alpha  90.000 
_cell_angle_beta   90.000 
_cell_angle_gamma  90.000 
 
_shelx_F_squared_multiplier     1.000 
 
loop_ 
 _refln_index_h 
 _refln_index_k 
 _refln_index_l 
 _refln_F_squared_calc 
 _refln_F_squared_meas 
 _refln_F_squared_sigma 
 _refln_observed_status 
   2   0   0     2944.20     3206.26    147.63 o 
   4   0   0    16933.45    16518.10    602.11 o 
   6   0   0      228.49      349.76      8.48 o 
   8   0   0     1429.31     1335.42     23.36 o 
  10   0   0     4705.70     4789.81     67.28 o 
  12   0   0       24.35      128.74     45.61 o 
  14   0   0      108.31       75.11     41.28 o 
   1   1   0     2103.18     2125.31     54.50 o 
   2   1   0      555.09      479.50      8.00 o 
   3   1   0    14387.10    15269.63    304.29 o 
   4   1   0    11196.63    10953.32    136.71 o 
   5   1   0     1236.23     1043.79     11.02 o 
   6   1   0     3114.64     2958.68     49.58 o 
   7   1   0      607.90      557.94     13.07 o 
   8   1   0     2976.46     2969.73     33.82 o 
   9   1   0     1896.76     1892.99     42.71 o 
  10   1   0      902.84      946.43     18.97 o 
  11   1   0     2615.88     2771.09     36.68 o 
  12   1   0        0.73       10.55     16.37 o 
  13   1   0      372.90      380.63     21.50 o 
  14   1   0        4.48       14.99     25.48 o 
   0   2   0     5837.20     6039.76    114.53 o 
   1   2   0        4.69       23.39      3.80 o 
   2   2   0   139723.27   142207.70   1592.59 o 
   3   2   0     1156.27     1229.17     18.39 o 
   4   2   0      777.72      991.92     10.03 o 
   5   2   0     4964.10     4566.35     52.61 o 
   6   2   0     7447.80     7934.27    146.78 o 
   7   2   0      296.83      252.41      7.10 o 
   8   2   0      339.18      332.49      8.40 o 
   9   2   0      363.77      417.01     11.03 o 
  10   2   0      832.50      877.76     22.23 o 
  11   2   0       45.37       36.81      8.92 o 
  12   2   0       19.65       11.17      9.89 o 
  13   2   0      128.04      152.17     16.79 o 
  14   2   0      111.00       96.36     41.28 o 
   1   3   0     3615.66     3561.60     34.89 o 
   2   3   0    35661.81    34785.00    532.74 o 
   3   3   0     7799.55     8243.27    257.00 o 
   4   3   0     6550.10     6897.13     85.26 o 
   5   3   0       38.20       44.58      6.30 o 
   6   3   0     7435.11     7372.17     82.15 o 
   7   3   0      123.37      112.63      5.95 o 
   8   3   0     1007.86      982.61     21.28 o 
   9   3   0      710.98      665.56     28.10 o 
  10   3   0        4.19       12.44      7.56 o 
  11   3   0        1.44       19.82     10.82 o 
  12   3   0       93.80       93.46     15.82 o 
  13   3   0       33.34       69.80     49.85 o 
  14   3   0      367.55      406.71     52.79 o 
   0   4   0        4.99       12.23      7.05 o 
   1   4   0      607.76      643.56      8.11 o 
   2   4   0    16453.92    16770.52    242.07 o 
   3   4   0     2697.73     2724.69     24.82 o 
   4   4   0     9556.01    10743.07    117.84 o 
   5   4   0     6127.65     6065.82     52.99 o 
   6   4   0       11.20       32.74      5.63 o 
   7   4   0     1393.31     1303.61     20.62 o 
   8   4   0      394.79      407.53     11.12 o 
   9   4   0     1265.34     1212.51     35.13 o 
  10   4   0      214.88      211.63     18.76 o 
  11   4   0      670.93      687.14     28.21 o 
  12   4   0     2053.13     2231.67     53.40 o 
  13   4   0      226.15      294.91     21.27 o 
  14   4   0       18.73      212.85     43.04 o 
   1   5   0     8122.23     7737.65     65.97 o 
   2   5   0     2550.48     2748.07     28.10 o 
   3   5   0      320.90      558.70      7.74 o 
   4   5   0     7761.65     8105.95     90.33 o 
   5   5   0     4766.61     4885.67     52.49 o 
   6   5   0     1060.83     1052.19     15.66 o 
   7   5   0     1509.03     1448.86     19.60 o 
   8   5   0     3944.48     3775.57     45.09 o 
   9   5   0     3352.29     3147.60     67.47 o 
  10   5   0      383.10      422.87     17.15 o 
  11   5   0       60.59       90.16     21.82 o 
  12   5   0       49.40       62.71     40.00 o 
  13   5   0      523.25      530.74     38.71 o 
   0   6   0    16530.49    15376.10    696.69 o 
   1   6   0     1895.88     1903.99     18.36 o 
   2   6   0     4496.21     4836.51     66.42 o 
   3   6   0     1606.54     1473.73     14.63 o 
   4   6   0     7783.85     7899.86     75.24 o 
   5   6   0      413.73      397.40      8.24 o 
   6   6   0     3462.86     3279.57     48.45 o 
   7   6   0       70.59       37.82      6.57 o 
   8   6   0       53.00       35.93      8.40 o 
   9   6   0       63.38       43.18      8.50 o 
  10   6   0     1737.36     1737.61     43.70 o 
  11   6   0        0.09       -9.29     11.30 o 
  12   6   0       91.37       30.57     17.11 o 
  13   6   0      142.92       76.40     39.06 o 
   1   7   0     1030.12      873.14     11.09 o 
   2   7   0      470.51      467.28      8.30 o 
   3   7   0      517.53      506.67      9.39 o 
   4   7   0        5.40       -4.98      4.98 o 
   5   7   0     3165.62     2928.63     70.43 o 
   6   7   0     6772.05     6566.85     76.19 o 
   7   7   0     2564.70     2570.50     32.69 o 
   8   7   0       49.69       43.90     13.47 o 
   9   7   0       39.69       30.84     10.29 o 
  10   7   0     1406.60     1383.57     36.74 o 
  11   7   0      918.74      972.05     22.18 o 
  12   7   0        1.25        6.41     17.55 o 
  13   7   0        1.44        8.42     21.23 o 
   0   8   0       78.91      122.71     12.91 o 
   1   8   0       17.99       14.98      4.51 o 
   2   8   0     1013.17     1023.33     12.96 o 
   3   8   0       98.03       82.23     10.46 o 
   4   8   0       60.65       50.75      6.62 o 
   5   8   0      177.96      166.28     14.65 o 
   6   8   0      503.01      578.64     23.50 o 
   7   8   0        7.85       18.93      9.39 o 
   8   8   0      162.96      180.25     11.63 o 
   9   8   0       52.24       55.40     11.88 o 
  10   8   0      259.48      221.52     21.05 o 
  11   8   0       61.04       86.25     24.07 o 
  12   8   0       10.11       -4.36     18.94 o 
  13   8   0      395.08      470.17     45.91 o 
   1   9   0       35.87       63.67     13.86 o 
   2   9   0      599.15      619.35     14.34 o 
   3   9   0      744.11      726.68     35.42 o 
   4   9   0      722.75      782.58     18.48 o 
   5   9   0      115.77      142.37     12.58 o 
   6   9   0      251.89      278.90     15.26 o 
   7   9   0      567.15      595.56     15.50 o 
   8   9   0     2482.90     2369.45     49.64 o 
   9   9   0       58.81       88.36     13.85 o 
  10   9   0        1.94       19.17     15.57 o 
  11   9   0      296.85      361.49     18.91 o 
  12   9   0       65.59      224.95     93.25 o 
  13   9   0        9.75      -18.95     37.26 o 
   0  10   0      207.52      158.35     21.36 o 
   1  10   0       21.92       19.57      8.52 o 
   2  10   0      372.51      365.71     13.86 o 
   3  10   0       59.75       61.72     11.24 o 
   4  10   0      577.29      633.65     17.93 o 
   5  10   0       97.35       83.21     10.86 o 
   6  10   0     1080.97     1119.01     28.64 o 
   7  10   0      506.34      585.59     18.35 o 
   8  10   0     1924.68     2092.37     63.76 o 
   9  10   0       28.47       40.12     12.73 o 
  10  10   0       11.53       21.46     28.25 o 
  11  10   0       53.31       51.10     26.56 o 
  12  10   0       53.52       83.19     45.34 o 
   1  11   0     2138.05     2147.13     30.75 o 
   2  11   0      411.03      402.07     16.89 o 
   3  11   0     2149.60     2127.51     36.13 o 
   4  11   0      724.94      734.37     18.08 o 
   5  11   0     3681.50     3840.00     64.66 o 
   6  11   0      649.73      684.15     29.29 o 
   7  11   0      152.42      162.91     16.86 o 
   8  11   0      261.61      285.95     19.07 o 
   9  11   0        4.51        3.00     15.20 o 
  10  11   0      145.96      150.69     27.00 o 
  11  11   0       95.92       50.99     25.55 o 
   0  12   0      372.44      349.55     22.89 o 
   1  12   0      450.57      465.31     15.18 o 
   2  12   0        2.70       -4.16      9.46 o 
   3  12   0       25.40       26.69     11.87 o 
   4  12   0      345.42      359.80     26.20 o 
   5  12   0      110.33      119.33     15.64 o 
   6  12   0     1153.72     1217.85     33.07 o 
   7  12   0       19.20        9.39     13.55 o 
   8  12   0      379.58      343.24     25.78 o 
   9  12   0       77.32       41.23     31.71 o 
  10  12   0      912.01      941.37     56.51 o 
   1  13   0     2225.94     2071.65     43.16 o 
   2  13   0       73.88       68.45     13.40 o 
   3  13   0      586.19      604.03     21.78 o 
   4  13   0      100.87       74.62     15.54 o 
   5  13   0      595.97      634.03     52.58 o 
   6  13   0      321.63      332.80     20.13 o 
   7  13   0       30.19      -11.82     18.41 o 
   8  13   0       32.70       95.89     46.63 o 
   9  13   0       25.47      -20.62     24.47 o 
  10  13   0       11.24      -45.88     45.88 o 
   0  14   0      135.85      135.02     30.24 o 
   1  14   0       13.18        4.50     12.91 o 
   2  14   0      113.55       85.22     16.81 o 
   3  14   0       26.40       28.73     15.72 o 
   4  14   0       37.10       16.26     20.10 o 
   5  14   0       33.38       46.85     37.40 o 
   6  14   0       81.41       93.50     20.76 o 
   7  14   0       60.09       91.23     32.05 o 
   8  14   0       19.66       79.72     46.47 o 
   1  15   0       22.12       61.37     32.87 o 
   2  15   0       36.71       46.95     20.69 o 
   3  15   0       12.69       -2.50     17.22 o 
   4  15   0        3.60       11.19     19.63 o 
   5  15   0      148.66      140.08     25.38 o 
   6  15   0       18.61      -22.14     22.14 o 
   0  16   0       81.79      163.18     63.36 o 
   1  16   0      207.13      187.52     22.34 o 
   2  16   0      543.20      512.67     31.46 o 
   3  16   0      151.17      122.75     34.40 o 
   1   0   1      246.99      319.14     70.52 o 
   2   0   1     2758.04     2977.28     80.00 o 
   3   0   1       16.10       10.97      3.63 o 
   4   0   1        3.61        8.95      2.39 o 
   5   0   1      573.62      684.53     28.02 o 
   6   0   1     4849.26     4855.41     79.89 o 
   7   0   1      245.11      259.39      7.17 o 
   8   0   1      978.67      989.24     22.54 o 
   9   0   1      166.02      160.48      7.71 o 
  10   0   1      440.13      514.58     16.93 o 
  11   0   1      212.02      229.20     10.92 o 
  12   0   1       52.04       84.71     16.78 o 
  13   0   1        0.39       10.14     26.65 o 
  14   0   1        1.58      -23.67     23.67 o 
  15   0   1       98.21      127.71     58.78 o 
 -14   1   1      112.10      110.18     31.56 o 
 -13   1   1      432.73      489.59     20.80 o 
 -12   1   1       16.06       16.76     10.66 o 
 -11   1   1       78.05      120.86     18.47 o 
 -10   1   1       79.69       79.99      8.29 o 
  -9   1   1      955.73      892.96     15.84 o 
  -8   1   1      823.47      796.95     23.89 o 
  -7   1   1     4605.01     4805.91     57.79 o 
  -6   1   1     1291.89     1171.32     17.82 o 
  -5   1   1      829.89      919.45      9.57 o 
  -4   1   1     1266.74     1263.37     34.97 o 
  -3   1   1     2672.34     2766.44     67.74 o 
  -2   1   1    11969.67    11923.39    352.10 o 
  -1   1   1     6896.35     6780.54    166.76 o 
   0   1   1     4248.47     4158.79    263.81 o 
   1   1   1     7004.66     7214.24    128.76 o 
   2   1   1    11899.27    12659.57    143.23 o 
   3   1   1     2619.75     2778.86     30.26 o 
   4   1   1     1202.03     1240.87     30.54 o 
   5   1   1      808.24      874.15     14.44 o 
   6   1   1     1448.50     1300.62     16.92 o 
   7   1   1     4577.83     4788.02     82.85 o 
   8   1   1      849.40      866.32     12.51 o 
   9   1   1      877.15      839.42     23.44 o 
  10   1   1       92.42       91.20      8.78 o 
  11   1   1       76.92       64.09     10.11 o 
  12   1   1       25.61       10.17     10.84 o 
  13   1   1      418.72      442.93     31.19 o 
  14   1   1      107.35      129.36     31.74 o 
 -14   2   1       20.66      -31.00     31.00 o 
 -13   2   1       30.86       65.12     22.15 o 
 -12   2   1      347.88      379.28     19.35 o 
 -11   2   1       19.17       23.10      8.55 o 
 -10   2   1     1212.15     1181.15     29.37 o 
  -9   2   1      532.78      494.68     17.39 o 
  -8   2   1     1018.45     1018.18     33.36 o 
  -7   2   1      721.83      669.97     18.54 o 
  -6   2   1      264.43      253.01     12.46 o 
  -5   2   1     2818.68     2669.82     24.25 o 
  -4   2   1     7232.21     7559.22    116.99 o 
  -3   2   1     3310.77     3515.44     72.13 o 
  -2   2   1    17567.17    19065.15    299.62 o 
  -1   2   1    12247.30    12713.66    205.83 o 
   0   2   1    29209.16    29175.17    580.64 o 
   1   2   1    12618.38    12954.07    133.75 o 
   2   2   1    17933.41    19481.17    212.26 o 
   3   2   1     2772.74     2949.74     92.44 o 
   4   2   1     7595.43     7414.90    304.71 o 
   5   2   1     2656.25     2490.19     43.28 o 
   6   2   1      334.51      325.24     10.34 o 
   7   2   1      781.08      731.85     16.80 o 
   8   2   1     1105.19     1081.05     21.32 o 
   9   2   1      432.71      428.64     10.46 o 
  10   2   1     1229.11     1199.43     32.98 o 
  11   2   1       38.77       66.12     17.93 o 
  12   2   1      313.61      318.08     25.04 o 
  13   2   1       17.33       14.63     22.12 o 
  14   2   1       22.93      -13.76     32.12 o 
 -14   3   1      113.05      195.03     42.45 o 
 -13   3   1       26.20       48.77     18.54 o 
 -12   3   1      649.64      641.62     21.68 o 
 -11   3   1     1172.68     1214.08     30.23 o 
 -10   3   1      630.25      623.15     13.84 o 
  -9   3   1       86.36       73.83      7.81 o 
  -8   3   1     4275.51     4011.55     98.79 o 
  -7   3   1      473.24      424.55      8.38 o 
  -6   3   1     2326.58     2273.34     46.65 o 
  -5   3   1     1801.03     1733.64     25.99 o 
  -4   3   1     2838.20     2906.83     26.23 o 
  -3   3   1     9963.64    10578.47    183.78 o 
  -2   3   1     1987.87     2222.82     84.71 o 
  -1   3   1     9894.80    10749.64    149.03 o 
   0   3   1    18594.97    20956.07    232.19 o 
   1   3   1     9205.89     9447.95    231.37 o 
   2   3   1     2172.22     2518.12     81.58 o 
   3   3   1     9664.26    10283.78    103.60 o 
   4   3   1     3109.21     3196.92     64.63 o 
   5   3   1     1655.72     1552.53     22.29 o 
   6   3   1     2407.38     2338.88     48.73 o 
   7   3   1      481.18      429.66     11.60 o 
   8   3   1     4411.29     4054.20    108.18 o 
   9   3   1      118.42       93.36      7.31 o 
  10   3   1      608.09      599.29     14.85 o 
  11   3   1     1163.29     1195.31     23.86 o 
  12   3   1      635.15      639.21     23.31 o 
  13   3   1       21.79       88.11     54.17 o 
  14   3   1      109.03      135.39     45.88 o 
 -14   4   1      179.76       95.78     39.61 o 
 -13   4   1      229.15      237.37     24.42 o 
 -12   4   1       87.82      131.26     22.36 o 
 -11   4   1       16.63       12.46     14.11 o 
 -10   4   1      339.33      308.31     14.23 o 
  -9   4   1     1074.47     1062.87     38.78 o 
  -8   4   1      112.87      116.20     13.40 o 
  -7   4   1      551.83      517.52     15.01 o 
  -6   4   1      606.22      598.94      9.26 o 
  -5   4   1     2760.68     2899.94     27.73 o 
  -4   4   1     5138.18     5388.56    156.76 o 
  -3   4   1     1848.33     1702.79     19.52 o 
  -2   4   1     3191.18     3526.19     29.19 o 
  -1   4   1     4624.92     4732.36     40.71 o 
   0   4   1    27258.91    26138.85    749.02 o 
   1   4   1     4265.67     4328.51     44.69 o 
   2   4   1     3274.66     3637.76     59.25 o 
   3   4   1     1732.21     1561.31     15.59 o 
   4   4   1     5349.21     5933.79     54.52 o 
   5   4   1     2352.34     2471.11     36.76 o 
   6   4   1      692.30      702.98     13.64 o 
   7   4   1      597.43      536.10     16.08 o 
   8   4   1      111.41      115.77      8.12 o 
   9   4   1     1125.43     1067.13     19.27 o 
  10   4   1      373.68      375.23     17.14 o 
  11   4   1        5.24       -5.45     11.22 o 
  12   4   1       72.99      126.89     13.63 o 
  13   4   1      247.17      259.91     23.65 o 
  14   4   1      154.53      168.64     41.87 o 
 -13   5   1        0.42       14.16     19.12 o 
 -12   5   1       90.83       94.55     26.32 o 
 -11   5   1      201.47      179.74     16.20 o 
 -10   5   1     1387.78     1362.48     35.08 o 
  -9   5   1      926.41      859.80     18.59 o 
  -8   5   1     1334.01     1267.81     32.92 o 
  -7   5   1     1450.27     1429.48     24.85 o 
  -6   5   1     1606.75     1672.13     17.54 o 
  -5   5   1     8752.09     8812.64    153.29 o 
  -4   5   1      708.81      750.62     19.25 o 
  -3   5   1     3149.03     3442.15     70.27 o 
  -2   5   1      143.17      162.14      7.29 o 
  -1   5   1      807.66      893.80     10.11 o 
   0   5   1       13.10       16.02      2.52 o 
   1   5   1      790.40      882.24      8.69 o 
   2   5   1      108.75      138.48      6.66 o 
   3   5   1     3042.04     3381.69     38.77 o 
   4   5   1      803.58      880.76     17.07 o 
   5   5   1     8643.65     8508.67    103.86 o 
   6   5   1     1728.91     1822.59     36.48 o 
   7   5   1     1468.75     1489.95     25.44 o 
   8   5   1     1398.04     1318.11     19.93 o 
   9   5   1      932.79      839.93     31.61 o 
  10   5   1     1358.90     1341.13     25.17 o 
  11   5   1      241.31      217.15     15.15 o 
  12   5   1       77.10       57.10     14.74 o 
  13   5   1        1.91      -13.15     15.80 o 
 -13   6   1       65.24      150.37     66.94 o 
 -12   6   1      161.93      165.72     17.74 o 
 -11   6   1      172.20      165.67     19.09 o 
 -10   6   1     1521.10     1509.00     24.86 o 
  -9   6   1      568.60      577.77     15.04 o 
  -8   6   1      951.86      896.38     19.27 o 
  -7   6   1      596.37      628.83     12.59 o 
  -6   6   1     1868.87     1862.16     35.71 o 
  -5   6   1      954.57      931.81     12.09 o 
  -4   6   1      835.54      895.67     17.75 o 
  -3   6   1      746.09      759.51     10.48 o 
  -2   6   1     3222.20     3646.04     49.08 o 
  -1   6   1     1521.59     1490.79     21.39 o 
   0   6   1       55.69       18.80      5.69 o 
   1   6   1     1592.49     1594.42     27.43 o 
   2   6   1     3259.39     3577.84     44.87 o 
   3   6   1      721.54      726.15     20.26 o 
   4   6   1      795.78      827.13     18.69 o 
   5   6   1      939.87      892.03     39.77 o 
   6   6   1     1954.02     1922.15     22.56 o 
   7   6   1      617.31      664.62     21.43 o 
   8   6   1      881.79      808.43     17.63 o 
   9   6   1      620.26      633.57     15.91 o 
  10   6   1     1435.85     1429.88     29.86 o 
  11   6   1      182.20      185.57     14.95 o 
  12   6   1      128.48      119.12     16.08 o 
  13   6   1       76.04       52.64     44.78 o 
  14   6   1       89.87      158.31     40.69 o 
 -13   7   1       79.20       52.78     22.40 o 
 -12   7   1      515.97      473.56     24.57 o 
 -11   7   1      269.68      310.35     16.88 o 
 -10   7   1      212.56      215.25     15.91 o 
  -9   7   1      346.51      379.42     15.31 o 
  -8   7   1      537.25      524.39     14.64 o 
  -7   7   1      732.40      727.57     17.98 o 
  -6   7   1     2129.15     2082.95     26.77 o 
  -5   7   1      631.81      717.89     19.92 o 
  -4   7   1     5389.96     5266.99     63.12 o 
  -3   7   1     1628.92     1582.28     24.50 o 
  -2   7   1     2122.55     2074.62     28.88 o 
  -1   7   1     2049.80     2087.51     20.97 o 
   0   7   1       31.49        7.26      3.32 o 
   1   7   1     1980.63     1993.72     18.88 o 
   2   7   1     2297.44     2307.47     23.24 o 
   3   7   1     1605.04     1558.51     31.30 o 
   4   7   1     5347.90     5152.97     59.39 o 
   5   7   1      573.36      618.26     26.09 o 
   6   7   1     2204.24     2066.41     38.27 o 
   7   7   1      794.04      754.46     15.63 o 
   8   7   1      505.78      497.45     29.42 o 
   9   7   1      385.01      416.62     14.54 o 
  10   7   1      170.84      144.58     14.75 o 
  11   7   1      308.76      319.23     16.98 o 
  12   7   1      478.15      475.32     37.67 o 
  13   7   1       92.88      127.13     70.39 o 
 -13   8   1      191.98      312.06     55.04 o 
 -12   8   1      144.23       96.23     26.78 o 
 -11   8   1      427.35      419.55     24.20 o 
 -10   8   1      399.92      356.10     15.32 o 
  -9   8   1      597.01      626.44     19.07 o 
  -8   8   1      289.65      340.67     13.34 o 
  -7   8   1     2663.23     2684.35     65.29 o 
  -6   8   1     2393.62     2449.26     39.81 o 
  -5   8   1     3857.86     3624.00    125.04 o 
  -4   8   1     1611.98     1668.42     22.27 o 
  -3   8   1     1350.97     1267.56     22.85 o 
  -2   8   1      488.10      414.78     10.61 o 
  -1   8   1      426.46      399.62      8.10 o 
   0   8   1     1771.90     1809.78     19.38 o 
   1   8   1      581.79      567.00     11.13 o 
   2   8   1      432.11      370.07      8.43 o 
   3   8   1     1149.52     1074.14     28.65 o 
   4   8   1     1771.60     1764.14     46.62 o 
   5   8   1     3728.19     3638.03     46.80 o 
   6   8   1     2335.22     2460.56     55.56 o 
   7   8   1     2746.87     2808.80     38.86 o 
   8   8   1      317.93      353.79     13.59 o 
   9   8   1      605.49      633.53     20.57 o 
  10   8   1      361.24      344.34     17.62 o 
  11   8   1      481.05      472.24     21.04 o 
  12   8   1      121.53      136.27     20.28 o 
  13   8   1      224.43      227.14     35.22 o 
 -12   9   1      195.73      320.25     51.95 o 
 -11   9   1       19.01       76.92     39.74 o 
 -10   9   1      431.48      416.68     20.29 o 
  -9   9   1       79.99       99.32     12.40 o 
  -8   9   1     1127.76     1096.43     20.91 o 
  -7   9   1     1126.08     1089.24     37.12 o 
  -6   9   1      517.51      532.74     24.88 o 
  -5   9   1     3054.57     3017.03     45.66 o 
  -4   9   1      744.62      740.00     13.53 o 
  -3   9   1      585.83      615.19     19.58 o 
  -2   9   1     3551.71     3497.37     43.23 o 
  -1   9   1     2204.62     2180.63     23.57 o 
   0   9   1     7550.62     7123.95     84.41 o 
   1   9   1     2347.07     2264.66     34.33 o 
   2   9   1     3483.00     3388.68     56.46 o 
   3   9   1      565.79      569.23     12.70 o 
   4   9   1      811.08      827.56     25.03 o 
   5   9   1     3033.76     3036.88     57.65 o 
   6   9   1      377.94      391.02     14.24 o 
   7   9   1     1057.08     1022.64     19.41 o 
   8   9   1     1296.03     1265.69     44.16 o 
   9   9   1       67.19       47.65     12.22 o 
  10   9   1      363.37      330.73     21.60 o 
  11   9   1       22.83       18.38     14.25 o 
  12   9   1      174.44      194.32     38.37 o 
 -12  10   1       63.73       55.21     39.30 o 
 -11  10   1      133.42      111.89     20.02 o 
 -10  10   1       16.21       25.13     21.28 o 
  -9  10   1      788.40      810.67     26.94 o 
  -8  10   1       17.31       16.53     14.92 o 
  -7  10   1      280.78      281.57     21.04 o 
  -6  10   1      259.10      276.26     14.55 o 
  -5  10   1      819.46      830.59     30.53 o 
  -4  10   1      217.87      205.84     13.18 o 
  -3  10   1     1636.33     1608.22     31.47 o 
  -2  10   1     1509.53     1454.41     20.77 o 
  -1  10   1      656.57      654.07     18.85 o 
   0  10   1     1573.79     1497.76     27.42 o 
   1  10   1      570.81      580.30     13.31 o 
   2  10   1     1527.22     1458.47     23.27 o 
   3  10   1     1581.26     1551.27     36.98 o 
   4  10   1      265.92      267.97     12.78 o 
   5  10   1      736.47      735.47     21.79 o 
   6  10   1      303.78      333.64     18.85 o 
   7  10   1      242.33      209.33     21.69 o 
   8  10   1       20.14       41.52     13.10 o 
   9  10   1      781.47      777.24     22.60 o 
  10  10   1       27.16       15.80     15.44 o 
  11  10   1      133.97      141.37     31.98 o 
  12  10   1       59.58      200.76     43.58 o 
 -11  11   1      105.44      111.86     26.94 o 
 -10  11   1      243.37      129.92     25.17 o 
  -9  11   1       50.74       40.95     31.19 o 
  -8  11   1      198.88      221.91     19.39 o 
  -7  11   1      203.45      189.52     15.35 o 
  -6  11   1      604.33      609.75     33.21 o 
  -5  11   1     1017.06     1146.96     30.53 o 
  -4  11   1      357.36      366.27     13.59 o 
  -3  11   1       91.34      106.94     11.89 o 
  -2  11   1      135.17      132.30     12.23 o 
  -1  11   1     1786.88     1627.47     43.39 o 
   0  11   1      455.54      446.51     24.69 o 
   1  11   1     1734.56     1687.90     32.71 o 
   2  11   1      123.78      121.67     11.68 o 
   3  11   1       96.89      119.81     13.94 o 
   4  11   1      315.46      320.88     16.88 o 
   5  11   1     1009.42      936.24     54.31 o 
   6  11   1      637.06      620.76     18.51 o 
   7  11   1      220.25      210.79     15.60 o 
   8  11   1      182.08      184.90     23.36 o 
   9  11   1       63.23       37.98     29.35 o 
  10  11   1      265.58      193.75     38.25 o 
  11  11   1      128.50       72.34     26.24 o 
 -10  12   1        2.27       30.50     35.72 o 
  -9  12   1        2.04        3.43     19.39 o 
  -8  12   1      280.55      314.26     21.78 o 
  -7  12   1      108.55      106.50     14.89 o 
  -6  12   1        1.89       21.80     12.01 o 
  -5  12   1      511.42      567.69     25.16 o 
  -4  12   1      547.68      566.01     28.35 o 
  -3  12   1       72.05       64.72     12.69 o 
  -2  12   1       78.22       45.31     12.39 o 
  -1  12   1        6.01       16.77     11.96 o 
   0  12   1       29.38       49.91     10.33 o 
   1  12   1       11.62        3.57     10.01 o 
   2  12   1       75.25       69.46     17.16 o 
   3  12   1       58.31       53.15     13.22 o 
   4  12   1      516.22      517.12     20.11 o 
   5  12   1      522.93      521.43     24.20 o 
   6  12   1        0.43       24.10     14.17 o 
   7  12   1      110.85       78.97     27.40 o 
   8  12   1      250.55      287.01     20.68 o 
   9  12   1        4.84       11.13     18.05 o 
  10  12   1        6.85       25.65     28.58 o 
  -9  13   1       84.58      108.57     23.90 o 
  -8  13   1      334.05      326.16     30.75 o 
  -7  13   1      205.92      236.99     30.84 o 
  -6  13   1       27.26       -0.86     14.88 o 
  -5  13   1       48.06       23.10     25.42 o 
  -4  13   1      452.09      473.94     24.84 o 
  -3  13   1      911.97      900.08     25.28 o 
  -2  13   1      249.97      210.13     15.02 o 
  -1  13   1      386.11      410.96     27.40 o 
   0  13   1     1757.55     1842.85     42.23 o 
   1  13   1      347.19      383.62     27.94 o 
   2  13   1      322.75      315.49     30.52 o 
   3  13   1      964.63      931.35     31.97 o 
   4  13   1      399.37      398.83     26.20 o 
   5  13   1       67.74       77.57     31.08 o 
   6  13   1       49.82       15.25     16.14 o 
   7  13   1      217.41      207.84     23.92 o 
   8  13   1      308.81      326.12     26.92 o 
   9  13   1       94.16       44.44     26.34 o 
  -8  14   1      108.00      196.75     74.28 o 
  -7  14   1      217.75      219.75     24.05 o 
  -6  14   1      539.51      559.62     28.07 o 
  -5  14   1       15.19      -13.72     17.55 o 
  -4  14   1       46.96       66.65     20.71 o 
  -3  14   1      896.62      934.29     49.76 o 
  -2  14   1      816.84      808.88     31.63 o 
  -1  14   1      484.03      501.03     29.74 o 
   0  14   1        0.38       41.92     30.70 o 
   1  14   1      544.04      603.74     33.77 o 
   2  14   1      774.77      783.71     34.53 o 
   3  14   1      962.70      960.04     29.36 o 
   4  14   1       34.15       13.72     20.11 o 
   5  14   1       10.64      -16.77     16.77 o 
   6  14   1      487.04      496.65     29.23 o 
   7  14   1      242.80      291.47     27.40 o 
   8  14   1       94.18      122.17     45.34 o 
  -6  15   1      359.40      413.51     35.29 o 
  -5  15   1      362.76      379.31     34.33 o 
  -4  15   1      263.57      352.02     49.98 o 
  -3  15   1       16.67       -7.93     16.68 o 
  -2  15   1      270.20      303.68     34.53 o 
  -1  15   1      162.14      158.67     18.66 o 
   0  15   1       10.01       48.20     17.71 o 
   1  15   1      192.14      184.82     19.91 o 
   2  15   1      259.95      266.37     34.85 o 
   3  15   1        7.82       13.71     19.13 o 
   4  15   1      294.09      306.99     26.63 o 
   5  15   1      374.47      300.93     58.63 o 
   6  15   1      369.76      373.46     45.34 o 
  -3  16   1       40.40       87.88     40.05 o 
  -2  16   1      155.87      204.58     26.24 o 
  -1  16   1      296.99      284.66     46.55 o 
   0  16   1      460.17      487.97     55.52 o 
   1  16   1      322.61      298.94     28.48 o 
   2  16   1      142.74      118.38     36.02 o 
   3  16   1       56.98       42.07     46.15 o 
   1   0   2    53833.25    49343.56   2233.04 o 
   2   0   2    28567.44    29517.60    606.77 o 
   3   0   2     9171.74     9395.70    223.07 o 
   4   0   2      431.62      424.52      8.74 o 
   5   0   2     8700.21     8106.01    171.46 o 
   6   0   2       54.81       83.66     12.60 o 
   7   0   2       63.36      116.22     15.66 o 
   8   0   2     3261.66     3156.58     45.03 o 
   9   0   2      107.22       60.13      6.61 o 
  10   0   2       34.99       24.77      7.16 o 
  11   0   2      972.32      926.48     30.22 o 
  12   0   2       21.64       18.66     17.83 o 
  13   0   2       53.54        0.57     12.91 o 
  14   0   2       42.98       32.61     32.88 o 
  15   0   2       83.04       92.94     43.58 o 
 -14   1   2      147.16      175.82     24.64 o 
 -13   1   2       88.10      112.40     21.85 o 
 -12   1   2      429.73      442.69     18.30 o 
 -11   1   2       25.91       47.03      9.42 o 
 -10   1   2     1163.53     1185.89     18.08 o 
  -9   1   2      818.53      832.96     21.46 o 
  -8   1   2     3771.26     3749.24     63.43 o 
  -7   1   2     3264.33     3222.76     53.81 o 
  -6   1   2     4554.84     4412.37     82.07 o 
  -5   1   2      169.79      182.97      4.93 o 
  -4   1   2     4827.47     5172.48    118.16 o 
  -3   1   2    21682.59    21630.86    338.88 o 
  -2   1   2    15261.76    16797.15    207.52 o 
  -1   1   2     4822.39     5012.64    134.06 o 
   0   1   2      139.35      162.58      2.85 o 
   1   1   2     4817.18     4550.06    236.79 o 
   2   1   2    14697.89    16315.24    183.47 o 
   3   1   2    21443.69    21250.15    327.49 o 
   4   1   2     4306.69     4360.87    131.71 o 
   5   1   2      115.57      134.88      4.14 o 
   6   1   2     4757.62     4621.54    105.08 o 
   7   1   2     2994.66     3016.95     44.46 o 
   8   1   2     3804.08     3740.80     36.97 o 
   9   1   2      837.66      872.38     17.21 o 
  10   1   2     1230.04     1268.31     29.31 o 
  11   1   2       38.31       53.30     13.55 o 
  12   1   2      440.51      453.39     18.31 o 
  13   1   2       79.94      144.09     28.12 o 
  14   1   2      141.85      205.56     57.09 o 
 -14   2   2       83.35      125.93     41.01 o 
 -13   2   2      281.44      288.82     28.25 o 
 -12   2   2       73.09       77.41     12.03 o 
 -11   2   2      189.24      216.55     14.43 o 
 -10   2   2      120.44      128.13      9.01 o 
  -9   2   2      716.93      654.40     13.91 o 
  -8   2   2      131.20      160.50     12.34 o 
  -7   2   2     2138.25     2057.39     38.28 o 
  -6   2   2     2320.13     2462.74     40.59 o 
  -5   2   2     1473.48     1769.24     21.42 o 
  -4   2   2     8470.01     8411.48    107.78 o 
  -3   2   2    13826.12    14316.06    182.37 o 
  -2   2   2     1268.26     1170.57     16.73 o 
  -1   2   2    24110.12    25350.74    323.24 o 
   0   2   2     2209.26     2600.25     25.30 o 
   1   2   2    23599.19    24396.11    371.00 o 
   2   2   2     1392.52     1291.41     20.99 o 
   3   2   2    14415.84    14732.45    150.02 o 
   4   2   2     8643.28     8706.32     95.74 o 
   5   2   2     1546.73     1834.59     22.12 o 
   6   2   2     2382.58     2501.29     50.49 o 
   7   2   2     2243.83     2217.66     50.82 o 
   8   2   2      149.13      186.98      7.77 o 
   9   2   2      715.79      678.18     17.74 o 
  10   2   2       90.88       86.55      9.80 o 
  11   2   2      207.53      202.74     18.55 o 
  12   2   2       96.07       78.18     10.83 o 
  13   2   2      248.21      233.74     20.44 o 
  14   2   2       77.75      181.14     85.74 o 
 -14   3   2       33.46       57.50     35.57 o 
 -13   3   2     1432.08     1545.79     91.29 o 
 -12   3   2      304.26      331.27     24.12 o 
 -11   3   2      254.12      234.35     11.93 o 
 -10   3   2      356.12      334.13     14.31 o 
  -9   3   2      932.58      929.40     24.74 o 
  -8   3   2      101.20      102.99      6.99 o 
  -7   3   2      431.98      424.96      8.38 o 
  -6   3   2     5161.11     5411.10     98.05 o 
  -5   3   2     1966.33     2022.67     53.17 o 
  -4   3   2     4082.15     4102.77     51.77 o 
  -3   3   2     9355.00     9209.17    248.31 o 
  -2   3   2    27399.61    28569.11    360.51 o 
  -1   3   2    14839.52    15580.63    340.36 o 
   0   3   2     5584.46     6459.32     65.46 o 
   1   3   2    14965.49    16526.65    169.76 o 
   2   3   2    27478.67    29176.20    320.57 o 
   3   3   2     9541.92     9517.96    139.91 o 
   4   3   2     4067.86     4042.32     54.23 o 
   5   3   2     1986.35     2020.28     35.38 o 
   6   3   2     5120.80     5371.20     87.85 o 
   7   3   2      454.03      434.38     10.71 o 
   8   3   2       96.16       86.78      6.65 o 
   9   3   2      833.91      831.49     15.17 o 
  10   3   2      371.94      353.30     11.71 o 
  11   3   2      219.86      177.50     11.82 o 
  12   3   2      339.10      351.94     23.04 o 
  13   3   2     1438.49     1584.17     40.83 o 
  14   3   2       35.64       35.24     56.24 o 
 -14   4   2       52.87      -11.51     33.25 o 
 -13   4   2       44.88       44.02     35.80 o 
 -12   4   2       53.11       39.13     19.92 o 
 -11   4   2      558.62      593.60     20.56 o 
 -10   4   2      700.44      665.19     21.33 o 
  -9   4   2      114.59      114.12      7.79 o 
  -8   4   2     3492.35     3370.35     57.76 o 
  -7   4   2     3676.26     3471.16     36.21 o 
  -6   4   2     2276.99     2282.24     27.65 o 
  -5   4   2     2241.86     2523.32     25.33 o 
  -4   4   2     6937.43     6608.69    244.17 o 
  -3   4   2     4273.68     4343.72     63.10 o 
  -2   4   2     1727.79     1898.80     17.39 o 
  -1   4   2     2880.85     2795.43     41.28 o 
   0   4   2        5.76        8.81      2.52 o 
   1   4   2     3124.06     2986.49     34.95 o 
   2   4   2     1675.77     1813.41     41.33 o 
   3   4   2     4073.92     4138.17     51.02 o 
   4   4   2     6801.57     7055.92     68.47 o 
   5   4   2     2061.52     2186.67     59.83 o 
   6   4   2     2194.88     2183.98     21.34 o 
   7   4   2     3775.89     3516.32     56.00 o 
   8   4   2     3392.80     3185.63     58.79 o 
   9   4   2      105.59       74.17      8.49 o 
  10   4   2      747.16      708.35     26.27 o 
  11   4   2      566.21      595.10     19.58 o 
  12   4   2       62.34       50.98     11.90 o 
  13   4   2       30.15      152.42     70.62 o 
  14   4   2       70.14        9.28     28.67 o 
 -13   5   2       21.56        2.25     33.54 o 
 -12   5   2      145.99      122.37     18.45 o 
 -11   5   2      301.37      334.68     31.18 o 
 -10   5   2      767.58      780.26     17.68 o 
  -9   5   2      254.88      262.89     13.50 o 
  -8   5   2     5028.60     4896.37     82.01 o 
  -7   5   2      381.39      416.59     10.28 o 
  -6   5   2     2420.69     2171.48     26.78 o 
  -5   5   2      883.03      829.72     22.96 o 
  -4   5   2     1481.22     1351.45     18.93 o 
  -3   5   2     9908.55    10025.21    194.67 o 
  -2   5   2     3493.39     3630.55     54.53 o 
  -1   5   2     1107.57     1142.96     13.63 o 
   0   5   2      398.89      332.80      5.42 o 
   1   5   2     1097.14     1078.47     27.34 o 
   2   5   2     3090.66     3113.29     49.69 o 
   3   5   2    10454.69    10393.59    212.06 o 
   4   5   2     1482.41     1412.75     24.70 o 
   5   5   2      933.88      856.18     24.52 o 
   6   5   2     2356.25     2055.14     36.31 o 
   7   5   2      452.95      455.36     12.32 o 
   8   5   2     5188.75     5066.60     60.79 o 
   9   5   2      269.70      285.88     12.54 o 
  10   5   2      789.17      764.20     31.68 o 
  11   5   2      263.34      273.32     20.73 o 
  12   5   2      159.91      169.35     19.13 o 
  13   5   2       30.54       17.61     19.90 o 
  14   5   2       25.15      270.89    168.34 o 
 -13   6   2       54.29      218.75    103.61 o 
 -12   6   2      245.52      243.18     18.99 o 
 -11   6   2      214.77      237.43     16.76 o 
 -10   6   2      183.08      157.05     21.97 o 
  -9   6   2      844.45      865.43     22.73 o 
  -8   6   2     1201.20     1264.14     23.46 o 
  -7   6   2      590.66      545.08     19.57 o 
  -6   6   2      224.00      223.33      7.78 o 
  -5   6   2     5627.77     5405.90     72.39 o 
  -4   6   2     2521.99     2431.21     28.05 o 
  -3   6   2       38.98       38.66      3.95 o 
  -2   6   2     2207.28     2164.43     25.34 o 
  -1   6   2     1859.47     1724.64     33.97 o 
   0   6   2     3816.00     3897.41     66.01 o 
   1   6   2     1626.79     1482.66     19.45 o 
   2   6   2     2226.63     2150.28     22.89 o 
   3   6   2        8.00       14.73      2.89 o 
   4   6   2     2321.51     2207.57     57.55 o 
   5   6   2     5742.10     5474.18    103.75 o 
   6   6   2      207.49      175.76      8.88 o 
   7   6   2      514.80      512.13     18.22 o 
   8   6   2     1195.78     1181.03     44.78 o 
   9   6   2      932.23      966.16     38.76 o 
  10   6   2      164.00      167.11     11.70 o 
  11   6   2      161.97      177.67     14.47 o 
  12   6   2      241.37      233.85     31.74 o 
  13   6   2       41.25       24.06     20.96 o 
  14   6   2       58.76       54.76     37.29 o 
 -13   7   2      120.65      124.30     39.84 o 
 -12   7   2      549.62      603.36     25.13 o 
 -11   7   2      340.96      396.08     18.82 o 
 -10   7   2      470.57      450.82     28.69 o 
  -9   7   2      434.09      455.93     18.37 o 
  -8   7   2      463.21      482.01     17.42 o 
  -7   7   2     1486.82     1447.79     24.76 o 
  -6   7   2       64.54       79.47     11.46 o 
  -5   7   2     3922.16     4054.78     64.95 o 
  -4   7   2     2826.76     2823.00     63.28 o 
  -3   7   2     3381.10     3213.68     35.53 o 
  -2   7   2     3889.94     3744.65     59.47 o 
  -1   7   2     1906.62     1796.21     22.66 o 
   0   7   2     2980.75     3089.75     29.47 o 
   1   7   2     1963.97     1727.37     37.65 o 
   2   7   2     3784.57     3666.98     34.93 o 
   3   7   2     3206.45     3109.11     63.02 o 
   4   7   2     2532.97     2530.84     44.93 o 
   5   7   2     4077.10     3883.95    143.67 o 
   6   7   2      114.86      121.77     11.28 o 
   7   7   2     1553.42     1508.58     22.37 o 
   8   7   2      440.33      449.97     16.61 o 
   9   7   2      447.37      441.61     27.43 o 
  10   7   2      506.27      525.36     18.62 o 
  11   7   2      374.70      434.78     34.84 o 
  12   7   2      585.98      601.55     64.54 o 
  13   7   2      100.70       50.35     44.92 o 
 -13   8   2      312.68      383.09     39.88 o 
 -12   8   2       89.03       85.69     26.82 o 
 -11   8   2       68.59       56.29     15.86 o 
 -10   8   2       47.11       42.93     15.09 o 
  -9   8   2      357.24      336.32     14.72 o 
  -8   8   2      624.82      646.39     23.22 o 
  -7   8   2      225.53      208.12     34.81 o 
  -6   8   2      314.57      312.66     14.75 o 
  -5   8   2     1813.09     1806.13     38.53 o 
  -4   8   2      453.58      441.98     14.13 o 
  -3   8   2     1515.49     1431.02     24.25 o 
  -2   8   2     2100.28     2092.83     55.49 o 
  -1   8   2      855.67      829.55     12.41 o 
   0   8   2      536.56      559.46      7.95 o 
   1   8   2      853.72      819.57     18.29 o 
   2   8   2     1999.98     1984.95     29.47 o 
   3   8   2     1535.38     1434.10     17.63 o 
   4   8   2      401.45      375.96     10.59 o 
   5   8   2     1802.15     1764.04     27.11 o 
   6   8   2      324.56      315.77     11.75 o 
   7   8   2      260.08      286.35     14.10 o 
   8   8   2      639.54      652.35     20.31 o 
   9   8   2      339.99      274.60     21.48 o 
  10   8   2       31.46       28.55     10.74 o 
  11   8   2       84.36       94.19     12.81 o 
  12   8   2      105.64      152.39     31.06 o 
  13   8   2      324.34      562.72     53.37 o 
 -13   9   2      160.53      340.75     52.79 o 
 -12   9   2       61.83      149.74     83.64 o 
 -11   9   2       28.54       28.95     14.53 o 
 -10   9   2      130.94      148.09     22.54 o 
  -9   9   2      890.64      894.99     24.35 o 
  -8   9   2      689.16      740.17     20.99 o 
  -7   9   2      543.89      581.82     27.21 o 
  -6   9   2     1576.62     1597.98     26.14 o 
  -5   9   2      228.10      257.55     11.05 o 
  -4   9   2     1122.78     1092.74     28.30 o 
  -3   9   2     1527.84     1611.81     35.68 o 
  -2   9   2      528.97      549.62     15.14 o 
  -1   9   2     1350.29     1308.06     24.06 o 
   0   9   2      686.09      709.79     12.97 o 
   1   9   2     1407.39     1314.00     23.09 o 
   2   9   2      520.45      515.43     19.79 o 
   3   9   2     1517.00     1585.86     58.72 o 
   4   9   2     1097.92     1071.21     35.48 o 
   5   9   2      191.81      196.61     10.76 o 
   6   9   2     1611.38     1631.26     28.81 o 
   7   9   2      534.93      541.76     21.53 o 
   8   9   2      673.99      695.97     21.72 o 
   9   9   2      873.42      875.76     37.18 o 
  10   9   2      145.26      158.68     17.76 o 
  11   9   2       41.37       44.97     20.42 o 
  12   9   2       77.16       82.95     23.86 o 
 -12  10   2        7.29       10.59     28.79 o 
 -11  10   2       78.05      127.21     32.74 o 
 -10  10   2      348.50      280.97     31.16 o 
  -9  10   2      269.22      290.36     22.41 o 
  -8  10   2      371.82      391.18     16.59 o 
  -7  10   2     1905.11     1942.50     31.77 o 
  -6  10   2      334.99      332.27     16.14 o 
  -5  10   2      141.75      167.55     11.45 o 
  -4  10   2     1179.71     1182.49     34.45 o 
  -3  10   2     2038.54     2011.39     31.23 o 
  -2  10   2      512.56      511.92     18.72 o 
  -1  10   2      906.32      895.73     15.64 o 
   0  10   2      598.58      583.87     14.77 o 
   1  10   2      970.33      932.55     16.45 o 
   2  10   2      554.29      567.24     13.52 o 
   3  10   2     2007.13     1915.65     34.50 o 
   4  10   2     1154.30     1094.03     20.48 o 
   5  10   2      103.02       95.70     11.63 o 
   6  10   2      373.13      360.50     15.34 o 
   7  10   2     1919.58     1890.19     41.15 o 
   8  10   2      413.67      472.42     31.41 o 
   9  10   2      216.97      186.72     17.60 o 
  10  10   2      352.04      361.68     30.08 o 
  11  10   2      111.03      123.73     41.40 o 
  12  10   2       14.91      242.63     55.63 o 
 -11  11   2      107.89       67.56     32.97 o 
 -10  11   2      181.25      207.60     21.15 o 
  -9  11   2       79.61      118.03     18.46 o 
  -8  11   2       82.04       57.53     14.64 o 
  -7  11   2      294.20      356.09     21.12 o 
  -6  11   2      197.94      217.79     15.63 o 
  -5  11   2     1342.57     1395.86     28.43 o 
  -4  11   2      143.21      173.85     11.72 o 
  -3  11   2      308.38      299.98     18.07 o 
  -2  11   2     1174.78     1181.84     31.39 o 
  -1  11   2      941.57      883.26     22.14 o 
   0  11   2     4234.99     4179.76     48.74 o 
   1  11   2      863.20      875.56     21.46 o 
   2  11   2     1216.31     1228.69     31.49 o 
   3  11   2      246.18      216.15     24.31 o 
   4  11   2      177.97      219.97     24.75 o 
   5  11   2     1285.85     1262.97     26.77 o 
   6  11   2      224.27      224.47     14.54 o 
   7  11   2      245.96      246.53     16.26 o 
   8  11   2      128.64      172.05     25.99 o 
   9  11   2       88.48       87.56     18.73 o 
  10  11   2      159.95      144.83     18.28 o 
  11  11   2       98.70      168.66     64.54 o 
 -10  12   2       41.60      -10.86     20.01 o 
  -9  12   2      680.69      658.96     29.97 o 
  -8  12   2      357.35      358.99     22.75 o 
  -7  12   2      166.68      189.77     19.11 o 
  -6  12   2      517.02      508.05     20.48 o 
  -5  12   2     1646.97     1628.89    109.95 o 
  -4  12   2      107.91       74.70     12.65 o 
  -3  12   2      550.49      542.93     22.60 o 
  -2  12   2      580.61      611.85     24.02 o 
  -1  12   2      768.82      756.89     32.55 o 
   0  12   2       60.92       54.20     12.73 o 
   1  12   2      734.73      748.62     18.75 o 
   2  12   2      571.51      602.01     17.85 o 
   3  12   2      498.82      507.22     27.41 o 
   4  12   2       98.37      103.35     14.81 o 
   5  12   2     1613.27     1501.16     91.00 o 
   6  12   2      580.87      611.39     46.13 o 
   7  12   2      163.13      198.03     19.70 o 
   8  12   2      318.10      312.32     31.62 o 
   9  12   2      680.35      666.31     27.08 o 
  10  12   2       54.97      -12.74     25.11 o 
  -9  13   2       62.22      125.85     63.73 o 
  -8  13   2       33.58       64.00     24.40 o 
  -7  13   2      200.86      223.07     23.37 o 
  -6  13   2      204.29      152.01     18.53 o 
  -5  13   2       57.71       -5.04     15.04 o 
  -4  13   2       68.10       49.09     15.63 o 
  -3  13   2      784.12      844.53     22.07 o 
  -2  13   2      660.88      665.01     22.55 o 
  -1  13   2      136.09      138.26     14.70 o 
   0  13   2      377.54      427.53     25.17 o 
   1  13   2      119.79      155.69     16.60 o 
   2  13   2      753.14      802.37     37.76 o 
   3  13   2      777.59      818.05     30.96 o 
   4  13   2       73.66       66.60     20.13 o 
   5  13   2       46.01       77.19     18.29 o 
   6  13   2      259.52      233.39     28.81 o 
   7  13   2      220.16      192.20     22.62 o 
   8  13   2       34.11        7.86     20.47 o 
   9  13   2       48.63       72.76    113.31 o 
  -8  14   2      393.07      440.37     38.25 o 
  -7  14   2      376.98      369.39     30.15 o 
  -6  14   2       11.31       13.21     32.42 o 
  -5  14   2       61.15       25.91     19.02 o 
  -4  14   2      224.83      254.49     20.49 o 
  -3  14   2      230.72      247.00     21.53 o 
  -2  14   2      113.33       94.06     15.51 o 
  -1  14   2       56.84       29.06     18.32 o 
   0  14   2       51.60       80.94     18.13 o 
   1  14   2       62.82       69.97     14.78 o 
   2  14   2      109.17      120.06     20.23 o 
   3  14   2      227.40      209.56     19.31 o 
   4  14   2      240.51      264.16     39.74 o 
   5  14   2       55.87       64.07     46.41 o 
   6  14   2       12.11       -7.07     19.20 o 
   7  14   2      390.88      330.45     28.12 o 
   8  14   2      400.29      390.65     49.95 o 
  -6  15   2       10.53      -14.11     25.54 o 
  -5  15   2      142.49      107.75     25.27 o 
  -4  15   2      218.06      289.75     26.92 o 
  -3  15   2        6.36       51.35     39.16 o 
  -2  15   2      110.76       45.24     17.74 o 
  -1  15   2       82.46       26.87     24.67 o 
   0  15   2      125.19      171.09     33.19 o 
   1  15   2       74.53       96.77     21.69 o 
   2  15   2      117.59      132.71     28.09 o 
   3  15   2        4.76       25.55     31.72 o 
   4  15   2      214.99      249.92     25.68 o 
   5  15   2      133.16       49.31     25.29 o 
  -3  16   2      108.40      171.63     33.45 o 
  -2  16   2      148.64      209.20     39.65 o 
  -1  16   2      196.95      260.68     30.50 o 
   0  16   2      677.36      764.91    111.27 o 
   1  16   2      221.53      297.57     30.43 o 
   2  16   2      173.14      162.03     33.44 o 
   3  16   2       85.06       76.20     51.90 o 
   1   0   3     4839.20     4944.90    161.51 o 
   2   0   3      449.72      473.11     16.94 o 
   3   0   3     1479.74     1629.57     47.08 o 
   4   0   3      318.32      275.31     10.84 o 
   5   0   3       14.45        7.73      4.09 o 
   6   0   3      886.84      951.72     19.64 o 
   7   0   3     5333.46     4932.19    117.91 o 
   8   0   3     2362.45     2250.93     46.14 o 
   9   0   3     1859.75     1772.28     30.76 o 
  10   0   3      174.65      163.86      9.74 o 
  11   0   3     1386.40     1499.28     24.14 o 
  12   0   3      121.35      121.94     13.38 o 
  13   0   3      207.92      175.88     26.36 o 
  14   0   3       24.21       35.72     21.02 o 
 -15   1   3       95.13       31.00     44.75 o 
 -14   1   3      242.83      327.32     55.52 o 
 -13   1   3      110.31      130.71     16.17 o 
 -12   1   3      257.04      274.04     16.26 o 
 -11   1   3      180.69      168.86     13.70 o 
 -10   1   3       99.80       97.65      8.04 o 
  -9   1   3     2508.04     2458.32     33.39 o 
  -8   1   3      232.99      229.36      8.94 o 
  -7   1   3     1282.01     1238.25     35.02 o 
  -6   1   3       22.20       12.27      4.39 o 
  -5   1   3     1449.25     1306.14     27.65 o 
  -4   1   3      512.37      508.55      8.59 o 
  -3   1   3     2415.43     2571.92     49.35 o 
  -2   1   3     5058.39     5415.93    120.31 o 
  -1   1   3     1773.94     1741.90     28.02 o 
   0   1   3     8958.50     9438.27    362.86 o 
   1   1   3     1685.79     1608.67     43.90 o 
   2   1   3     5175.93     5496.24     64.07 o 
   3   1   3     2344.21     2494.04     37.81 o 
   4   1   3      521.92      534.09     13.22 o 
   5   1   3     1402.75     1260.22     28.36 o 
   6   1   3       20.79       13.00      6.79 o 
   7   1   3     1423.05     1346.87     35.47 o 
   8   1   3      239.72      233.36      7.37 o 
   9   1   3     2662.57     2524.37     56.29 o 
  10   1   3      113.30      102.37     11.05 o 
  11   1   3      214.69      196.19     13.42 o 
  12   1   3      278.89      278.72     14.95 o 
  13   1   3       99.10      112.18     15.96 o 
  14   1   3      247.23      274.32     43.04 o 
 -14   2   3      229.18      255.99     34.99 o 
 -13   2   3      292.47      312.70     27.99 o 
 -12   2   3      375.58      315.07     22.12 o 
 -11   2   3       34.90       11.28     11.55 o 
 -10   2   3      391.36      420.65     12.01 o 
  -9   2   3     1929.73     1785.79     70.31 o 
  -8   2   3     1100.21     1096.71     26.40 o 
  -7   2   3     2289.75     2324.22     27.71 o 
  -6   2   3     2594.69     2619.37     51.62 o 
  -5   2   3     3389.92     3495.14     64.23 o 
  -4   2   3     2186.72     2305.42     23.93 o 
  -3   2   3      146.36      249.53     10.55 o 
  -2   2   3    43145.98    44862.73    513.98 o 
  -1   2   3     9270.57     9544.99    103.43 o 
   0   2   3    51139.38    54351.63    481.03 o 
   1   2   3     9124.84     9224.10    179.27 o 
   2   2   3    43306.16    43456.43   1076.69 o 
   3   2   3      161.12      280.73      4.55 o 
   4   2   3     1688.91     1721.18     20.65 o 
   5   2   3     3357.42     3532.97     39.50 o 
   6   2   3     2702.89     2595.99     61.38 o 
   7   2   3     2195.22     2165.81     53.24 o 
   8   2   3     1013.34      976.02     21.28 o 
   9   2   3     1951.86     1848.08     31.52 o 
  10   2   3      425.67      446.09     15.27 o 
  11   2   3       42.69       29.80      9.12 o 
  12   2   3      411.33      387.11     16.29 o 
  13   2   3      308.76      354.12     18.90 o 
  14   2   3      195.36      255.81     32.79 o 
 -14   3   3      208.67      255.96     32.99 o 
 -13   3   3      158.32      186.70     22.71 o 
 -12   3   3      118.82      126.96     15.82 o 
 -11   3   3      616.19      616.30     22.35 o 
 -10   3   3       91.28       85.86     13.33 o 
  -9   3   3      650.48      672.55     11.79 o 
  -8   3   3      181.05      205.85      8.28 o 
  -7   3   3     8697.02     8271.34    210.30 o 
  -6   3   3      710.84      691.56     19.22 o 
  -5   3   3      727.41      740.97      9.93 o 
  -4   3   3     9417.07    10563.93    147.50 o 
  -3   3   3     5995.69     6142.67    116.29 o 
  -2   3   3     1386.39     1620.47     53.14 o 
  -1   3   3     2621.39     2928.40     34.48 o 
   0   3   3      484.47      527.32      6.38 o 
   1   3   3     3138.16     3508.99     37.15 o 
   2   3   3     1401.52     1598.53     25.48 o 
   3   3   3     6775.91     6894.01    134.45 o 
   4   3   3     9359.69     9812.78    442.90 o 
   5   3   3      933.38      965.29     12.42 o 
   6   3   3      733.63      727.95     22.49 o 
   7   3   3     8957.39     8536.95    154.24 o 
   8   3   3      177.05      172.42      9.92 o 
   9   3   3      660.54      665.95     12.88 o 
  10   3   3       96.25       94.59     11.04 o 
  11   3   3      617.29      594.41     35.51 o 
  12   3   3      116.83      120.56     15.24 o 
  13   3   3      182.61      219.63     20.12 o 
  14   3   3      218.71      267.32     30.03 o 
 -14   4   3       61.12       58.04     25.05 o 
 -13   4   3      344.34      370.53     76.92 o 
 -12   4   3        5.24       -6.07     10.96 o 
 -11   4   3      175.03      151.50     14.29 o 
 -10   4   3      421.68      463.70     20.30 o 
  -9   4   3      193.48      182.73     13.15 o 
  -8   4   3     1586.96     1665.20     40.47 o 
  -7   4   3      834.07      856.43     21.43 o 
  -6   4   3      509.65      533.78     14.15 o 
  -5   4   3      205.75      225.26      6.31 o 
  -4   4   3     9715.22     9632.76    204.29 o 
  -3   4   3      819.27      846.46     13.29 o 
  -2   4   3     7789.66     7522.96    298.33 o 
  -1   4   3     1656.84     1771.29     51.93 o 
   0   4   3     7804.49     8406.12     90.63 o 
   1   4   3     1624.49     1736.91     23.70 o 
   2   4   3     7585.98     7750.18     81.23 o 
   3   4   3      747.45      763.72      9.16 o 
   4   4   3     9913.08    10236.90    122.81 o 
   5   4   3      206.05      228.91      7.76 o 
   6   4   3      419.59      432.47      7.64 o 
   7   4   3      795.98      813.58     17.33 o 
   8   4   3     1554.25     1539.85     60.39 o 
   9   4   3      218.27      217.47     10.82 o 
  10   4   3      418.88      372.72     13.21 o 
  11   4   3      166.26      161.47     12.48 o 
  12   4   3       10.49       11.41     14.90 o 
  13   4   3      362.13      391.43     24.54 o 
  14   4   3       76.36      107.49     30.38 o 
 -14   5   3       34.74        2.30     40.69 o 
 -13   5   3      276.34      296.93     37.29 o 
 -12   5   3      398.23      363.08     18.76 o 
 -11   5   3      224.11      231.31     19.93 o 
 -10   5   3      554.83      583.97     24.69 o 
  -9   5   3     2246.09     2211.98     47.50 o 
  -8   5   3      548.81      592.13     23.19 o 
  -7   5   3        7.48        0.47      5.21 o 
  -6   5   3     3255.80     3375.80     61.57 o 
  -5   5   3     2778.35     2967.94     44.72 o 
  -4   5   3     1116.63     1284.42     25.85 o 
  -3   5   3       51.39       89.56     15.15 o 
  -2   5   3      406.07      372.13     12.33 o 
  -1   5   3       39.13       70.66      3.44 o 
   0   5   3     1277.06     1239.83     12.06 o 
   1   5   3       35.57       43.67      3.95 o 
   2   5   3      388.26      365.33     11.82 o 
   3   5   3       81.83      135.36      7.71 o 
   4   5   3     1188.54     1367.75     21.63 o 
   5   5   3     3029.59     3267.79     36.43 o 
   6   5   3     3298.38     3466.36     36.36 o 
   7   5   3       14.23       13.89      6.56 o 
   8   5   3      557.65      572.69     15.87 o 
   9   5   3     2299.02     2245.50     38.39 o 
  10   5   3      627.98      605.77     41.18 o 
  11   5   3      239.18      204.08     14.61 o 
  12   5   3      394.43      397.29     35.68 o 
  13   5   3      270.28      260.48     38.39 o 
  14   5   3       51.00      -10.51     24.75 o 
 -14   6   3       35.55       80.89     47.01 o 
 -13   6   3      208.20      211.46     48.77 o 
 -12   6   3      499.29      513.37     32.87 o 
 -11   6   3      732.30      665.34     32.05 o 
 -10   6   3      882.82      858.55     31.91 o 
  -9   6   3     1051.42     1010.61     31.45 o 
  -8   6   3       34.23       56.81     11.36 o 
  -7   6   3     2080.90     1896.44     23.37 o 
  -6   6   3      528.09      461.70      8.90 o 
  -5   6   3     1590.70     1551.40     18.87 o 
  -4   6   3      135.58      155.32     10.35 o 
  -3   6   3     1083.37     1168.04     37.55 o 
  -2   6   3     2868.24     3014.22     56.84 o 
  -1   6   3     5648.67     5973.85     69.17 o 
   0   6   3      298.08      311.16      4.69 o 
   1   6   3     5747.93     5937.72     74.12 o 
   2   6   3     2914.22     3128.27     35.88 o 
   3   6   3     1076.74     1098.97     24.04 o 
   4   6   3      143.66      158.44      8.29 o 
   5   6   3     1518.04     1387.07     47.81 o 
   6   6   3      496.89      454.29     13.47 o 
   7   6   3     2002.47     1857.05     38.91 o 
   8   6   3       30.83       26.15      7.91 o 
   9   6   3      983.64      934.94     32.03 o 
  10   6   3      887.29      908.21     18.14 o 
  11   6   3      748.49      726.62     23.01 o 
  12   6   3      502.37      511.11     46.95 o 
  13   6   3      186.33      238.04     25.49 o 
  14   6   3       36.60        4.02     41.28 o 
 -14   7   3        4.23      -26.34     36.14 o 
 -13   7   3      170.86      100.30     27.91 o 
 -12   7   3      430.07      458.72     66.48 o 
 -11   7   3       88.87       92.91     20.74 o 
 -10   7   3       15.70       21.38     11.76 o 
  -9   7   3      185.18      189.29     13.25 o 
  -8   7   3     1394.50     1406.00     24.41 o 
  -7   7   3      891.47      907.60     15.31 o 
  -6   7   3      395.11      431.98     11.98 o 
  -5   7   3     1195.68     1181.73     20.31 o 
  -4   7   3      956.54      954.32     21.66 o 
  -3   7   3     1819.15     1784.56     28.86 o 
  -2   7   3      230.31      228.60      8.26 o 
  -1   7   3     6145.45     5990.75     90.51 o 
   0   7   3        1.14        2.54      3.68 o 
   1   7   3     6330.34     6207.66     64.91 o 
   2   7   3      245.16      247.65      7.22 o 
   3   7   3     1725.84     1698.70     19.74 o 
   4   7   3      959.15      922.21     19.24 o 
   5   7   3     1356.61     1277.05     18.28 o 
   6   7   3      407.87      447.60     16.27 o 
   7   7   3      894.40      903.58     17.22 o 
   8   7   3     1416.65     1392.54     31.19 o 
   9   7   3      137.61      133.37     12.36 o 
  10   7   3       23.31       30.96     10.84 o 
  11   7   3       78.58       84.15     14.39 o 
  12   7   3      487.76      499.46     64.27 o 
  13   7   3      147.98      112.80     61.03 o 
 -13   8   3       69.72       88.27     31.68 o 
 -12   8   3      367.38      362.74     50.79 o 
 -11   8   3      134.98      110.31     14.56 o 
 -10   8   3      688.23      730.26     21.45 o 
  -9   8   3      247.76      236.59     18.94 o 
  -8   8   3     2804.45     2896.23     67.12 o 
  -7   8   3      871.39      849.37     23.00 o 
  -6   8   3     1959.57     1937.64     38.27 o 
  -5   8   3      933.54      977.43     26.09 o 
  -4   8   3      801.64      801.50     15.82 o 
  -3   8   3      192.86      172.50      7.38 o 
  -2   8   3     1560.47     1508.47     34.07 o 
  -1   8   3      493.52      480.71      9.57 o 
   0   8   3      395.52      489.21      8.66 o 
   1   8   3      499.06      469.94      9.01 o 
   2   8   3     1610.01     1570.77     16.44 o 
   3   8   3      199.34      182.73      9.92 o 
   4   8   3      631.60      620.49     15.71 o 
   5   8   3      969.72      977.28     26.46 o 
   6   8   3     1930.61     1862.62     44.33 o 
   7   8   3      827.83      839.75     18.80 o 
   8   8   3     2730.46     2669.71     75.89 o 
   9   8   3      251.00      269.91     13.29 o 
  10   8   3      764.68      820.06     18.57 o 
  11   8   3      127.48       80.33     20.17 o 
  12   8   3      371.02      381.21     34.93 o 
  13   8   3       78.11      128.49     47.59 o 
 -12   9   3       49.06      135.36     91.81 o 
 -11   9   3       98.41      118.43     25.84 o 
 -10   9   3       42.38       15.75     12.56 o 
  -9   9   3       97.11       81.05     13.08 o 
  -8   9   3      142.84      147.22     20.88 o 
  -7   9   3      352.63      380.46     15.91 o 
  -6   9   3      458.63      443.68     13.34 o 
  -5   9   3     1306.52     1256.74     29.73 o 
  -4   9   3      780.87      788.97     27.97 o 
  -3   9   3     7501.20     7458.26    137.20 o 
  -2   9   3      869.59      886.05     16.90 o 
  -1   9   3     6160.04     6065.99     66.12 o 
   0   9   3      978.39      876.70     15.58 o 
   1   9   3     5873.82     5689.31     62.45 o 
   2   9   3      864.12      869.18     13.61 o 
   3   9   3     7647.64     7220.14    210.38 o 
   4   9   3      785.54      772.13     14.90 o 
   5   9   3     1263.29     1315.46     22.61 o 
   6   9   3      442.67      441.14     15.35 o 
   7   9   3      362.36      386.83     15.83 o 
   8   9   3      149.52      157.43     13.13 o 
   9   9   3      100.32      101.91     21.10 o 
  10   9   3       42.12       17.49     11.76 o 
  11   9   3       62.07       56.64     18.51 o 
  12   9   3       52.18       64.02     22.92 o 
 -12  10   3        8.66      -24.09     40.69 o 
 -11  10   3       48.09       27.93     20.13 o 
 -10  10   3      446.12      397.12     18.79 o 
  -9  10   3      122.22      112.61     13.75 o 
  -8  10   3     1313.30     1385.96     27.11 o 
  -7  10   3     1085.89     1160.31     51.63 o 
  -6  10   3      389.64      402.28     15.84 o 
  -5  10   3       98.54       87.30     10.28 o 
  -4  10   3     1677.45     1598.78     81.05 o 
  -3  10   3      207.89      198.86     10.38 o 
  -2  10   3     1617.50     1542.12     22.41 o 
  -1  10   3     2301.52     2200.36     28.41 o 
   0  10   3      101.49       89.79      8.75 o 
   1  10   3     2307.44     2179.67     30.77 o 
   2  10   3     1338.83     1255.10     22.02 o 
   3  10   3      197.06      128.33     42.08 o 
   4  10   3     1502.61     1486.58     53.40 o 
   5  10   3      108.18       86.73     19.34 o 
   6  10   3      343.70      326.60     14.78 o 
   7  10   3     1056.52     1109.36     26.36 o 
   8  10   3     1376.98     1387.16     48.30 o 
   9  10   3      147.81      157.60     15.97 o 
  10  10   3      429.26      404.60     22.52 o 
  11  10   3       40.35       40.41     34.60 o 
 -11  11   3       17.71        3.24     21.58 o 
 -10  11   3       77.87      210.64     28.73 o 
  -9  11   3       61.26       56.69     28.32 o 
  -8  11   3      262.36      269.16     17.34 o 
  -7  11   3       53.17       58.27     13.63 o 
  -6  11   3      483.14      481.01     30.89 o 
  -5  11   3      243.61      260.17     13.13 o 
  -4  11   3      200.06      211.66     14.11 o 
  -3  11   3     1283.21     1336.71     26.69 o 
  -2  11   3      208.20      184.59     12.47 o 
  -1  11   3     1600.45     1624.88     23.72 o 
   0  11   3      620.42      625.25     14.32 o 
   1  11   3     1671.23     1654.14     27.29 o 
   2  11   3      191.32      182.06     17.92 o 
   3  11   3     1230.65     1260.52     29.68 o 
   4  11   3      175.45      166.44     24.49 o 
   5  11   3      233.85      238.06     25.67 o 
   6  11   3      495.64      511.36     20.18 o 
   7  11   3       53.59       70.94     22.06 o 
   8  11   3      280.32      262.38     20.10 o 
   9  11   3       54.66       37.57     16.04 o 
  10  11   3      101.42       87.97     41.38 o 
  11  11   3       18.89      104.98     44.17 o 
 -10  12   3       26.56       72.17     40.95 o 
  -9  12   3      198.39      205.43     21.27 o 
  -8  12   3       26.35       80.67     17.36 o 
  -7  12   3      203.58      157.11     16.81 o 
  -6  12   3      272.48      331.75     17.50 o 
  -5  12   3      198.97      238.80     26.38 o 
  -4  12   3       14.37       17.86     11.33 o 
  -3  12   3      234.00      246.78     20.14 o 
  -2  12   3      130.22      142.07     13.04 o 
  -1  12   3      388.24      406.01     20.03 o 
   0  12   3      380.70      409.34     14.80 o 
   1  12   3      379.22      393.20     13.37 o 
   2  12   3      140.33      192.38     16.71 o 
   3  12   3      237.72      236.62     21.12 o 
   4  12   3       18.86        8.62     19.94 o 
   5  12   3      185.24      198.50     29.56 o 
   6  12   3      263.86      249.71     19.81 o 
   7  12   3      226.83      220.15     20.07 o 
   8  12   3       23.50       53.42     17.19 o 
   9  12   3      176.80      196.40     21.45 o 
  10  12   3       23.43       71.63     30.16 o 
  -9  13   3      234.63      268.47     28.02 o 
  -8  13   3      132.42       93.16     28.40 o 
  -7  13   3       54.73      108.24     54.98 o 
  -6  13   3      161.78      146.49     18.90 o 
  -5  13   3      307.98      297.41     19.37 o 
  -4  13   3      103.72      133.95     19.29 o 
  -3  13   3      137.35      159.89     15.74 o 
  -2  13   3      464.26      453.83     19.93 o 
  -1  13   3     1458.80     1539.61     33.36 o 
   0  13   3      121.11      110.85     11.34 o 
   1  13   3     1592.09     1632.43     88.44 o 
   2  13   3      439.50      399.19     29.84 o 
   3  13   3      106.41      103.60     17.50 o 
   4  13   3      110.75       87.45     24.69 o 
   5  13   3      367.38      340.66     20.22 o 
   6  13   3      163.35      222.59     20.41 o 
   7  13   3       51.08       25.79     28.00 o 
   8  13   3      122.56      127.96     28.93 o 
   9  13   3      204.08      181.72     32.41 o 
  -8  14   3      200.60      203.06     46.47 o 
  -7  14   3       71.72       87.47     43.47 o 
  -6  14   3      279.26      324.50     27.55 o 
  -5  14   3      426.64      443.91     26.25 o 
  -4  14   3      302.94      298.09     21.45 o 
  -3  14   3      250.99      231.27     19.32 o 
  -2  14   3      423.05      439.43     19.73 o 
  -1  14   3       90.65       83.79     13.87 o 
   0  14   3      318.68      361.21     36.86 o 
   1  14   3       92.66       76.25     15.08 o 
   2  14   3      373.47      329.55     28.89 o 
   3  14   3      248.63      251.43     22.76 o 
   4  14   3      281.26      277.56     20.12 o 
   5  14   3      428.83      379.83     43.92 o 
   6  14   3      300.20      280.40     42.83 o 
   7  14   3       69.26       60.73     47.07 o 
   8  14   3      205.73      308.04     52.79 o 
  -6  15   3       36.19      -11.12     26.13 o 
  -5  15   3      407.49      429.75     40.94 o 
  -4  15   3      162.03      105.20     23.85 o 
  -3  15   3      900.39      906.83     52.17 o 
  -2  15   3      361.74      395.29     25.19 o 
  -1  15   3      372.77      381.18     23.32 o 
   0  15   3        4.67      -13.76     13.76 o 
   1  15   3      318.06      318.69     21.89 o 
   2  15   3      358.57      355.56     54.81 o 
   3  15   3     1022.16     1045.60     31.30 o 
   4  15   3      165.27      199.75     25.74 o 
   5  15   3      437.31      462.97     29.58 o 
   6  15   3       35.08      -36.14     36.14 o 
  -4  16   3      180.75      166.92     48.77 o 
  -3  16   3      287.72      334.44     52.20 o 
  -2  16   3      201.46      216.78     49.63 o 
  -1  16   3      219.19      236.59     38.60 o 
   0  16   3        5.49       26.13     39.56 o 
   1  16   3      218.52      237.25     23.51 o 
   2  16   3      213.58      205.08     23.29 o 
   3  16   3      288.32      257.75     33.45 o 
   0   0   4    42383.63    43931.20   1582.70 o 
   1   0   4     8372.33     8560.84    297.27 o 
   2   0   4    16774.09    16721.81    361.39 o 
   3   0   4     4057.44     3658.52    110.93 o 
   4   0   4     1317.86     1296.18     27.72 o 
   5   0   4      418.51      442.57      9.88 o 
   6   0   4     1154.07     1198.10     20.17 o 
   7   0   4     3190.48     3086.49     64.90 o 
   8   0   4      222.58      268.76     19.05 o 
   9   0   4      257.93      248.66     20.46 o 
  10   0   4      153.31      143.59     10.24 o 
  11   0   4      571.20      613.12     15.84 o 
  12   0   4       17.27        2.35     10.35 o 
  13   0   4       96.30       84.74     15.30 o 
  14   0   4      181.19      180.31     24.20 o 
  15   0   4        3.25        4.02     34.42 o 
 -15   1   4        0.96       12.05     45.34 o 
 -14   1   4      254.05      312.58     34.86 o 
 -13   1   4       25.43       37.65     13.49 o 
 -12   1   4      680.60      701.75     21.19 o 
 -11   1   4       29.59       22.92      9.01 o 
 -10   1   4      491.91      462.18     13.01 o 
  -9   1   4     1547.46     1499.24     44.21 o 
  -8   1   4     2397.33     2256.60     26.84 o 
  -7   1   4      196.07      176.31      6.22 o 
  -6   1   4     1255.31     1250.48     26.79 o 
  -5   1   4      768.75      876.32     20.43 o 
  -4   1   4     3369.49     3405.81     53.15 o 
  -3   1   4     6002.81     6251.91     85.88 o 
  -2   1   4    21885.60    22331.79    717.52 o 
  -1   1   4     9287.68     9640.54    143.89 o 
   0   1   4    18465.44    20012.04    436.20 o 
   1   1   4     9695.28     9668.60    115.36 o 
   2   1   4    21777.14    22843.92    191.27 o 
   3   1   4     5840.31     6013.49     75.29 o 
   4   1   4     3292.81     3237.66     74.65 o 
   5   1   4      812.39      862.36     22.85 o 
   6   1   4     1376.52     1359.97     25.22 o 
   7   1   4      179.42      151.45      6.07 o 
   8   1   4     2341.88     2227.21     59.21 o 
   9   1   4     1487.81     1429.46     43.86 o 
  10   1   4      498.45      520.81     15.82 o 
  11   1   4       39.70       35.82      9.43 o 
  12   1   4      637.07      650.23     20.13 o 
  13   1   4       39.63       31.63     21.15 o 
  14   1   4      270.43      351.45     33.73 o 
  15   1   4        3.14       74.04     39.03 o 
 -15   2   4        3.16      227.74     46.47 o 
 -14   2   4       47.35       47.77     28.98 o 
 -13   2   4      304.22      356.75     19.21 o 
 -12   2   4      334.41      322.63     18.66 o 
 -11   2   4       14.24       71.92     29.89 o 
 -10   2   4      542.06      549.59     12.68 o 
  -9   2   4      795.42      771.89     25.60 o 
  -8   2   4     2356.26     2309.86     60.88 o 
  -7   2   4      314.00      300.85     12.19 o 
  -6   2   4      406.73      451.01      7.36 o 
  -5   2   4      676.67      580.13     13.39 o 
  -4   2   4     8100.99     8719.51    189.30 o 
  -3   2   4      987.86     1151.96     24.36 o 
  -2   2   4    14999.08    16098.32    202.73 o 
  -1   2   4    21496.61    23855.11    244.00 o 
   0   2   4      433.89      485.46      9.37 o 
   1   2   4    22346.63    23930.43    245.19 o 
   2   2   4    15381.67    16324.17    238.98 o 
   3   2   4     1066.39     1290.13     29.43 o 
   4   2   4     8316.26     9132.70    111.36 o 
   5   2   4      692.23      604.56     10.55 o 
   6   2   4      424.12      475.02      8.43 o 
   7   2   4      348.55      328.35      8.58 o 
   8   2   4     2301.18     2209.67     42.95 o 
   9   2   4      713.04      691.67     14.87 o 
  10   2   4      514.50      502.83     18.91 o 
  11   2   4       10.27       10.97     11.27 o 
  12   2   4      313.68      293.99     27.79 o 
  13   2   4      325.72      374.01     23.06 o 
  14   2   4       45.83       46.10     27.25 o 
 -14   3   4      132.53      150.41     42.43 o 
 -13   3   4       17.54       33.96     20.03 o 
 -12   3   4      294.60      309.81     17.92 o 
 -11   3   4      264.78      222.35     21.53 o 
 -10   3   4      241.25      173.26     15.74 o 
  -9   3   4      134.22      128.17      7.75 o 
  -8   3   4      548.08      553.77     16.53 o 
  -7   3   4     1129.41     1210.67     44.08 o 
  -6   3   4     2522.54     2705.97     56.53 o 
  -5   3   4      285.11      355.24      6.56 o 
  -4   3   4     2348.50     2400.84     40.80 o 
  -3   3   4     5246.99     5576.77    147.53 o 
  -2   3   4     2766.49     3032.47     26.56 o 
  -1   3   4      638.00      692.95     22.48 o 
   0   3   4     6790.69     6909.47     62.16 o 
   1   3   4      582.17      634.53      8.94 o 
   2   3   4     2678.91     2691.08    125.31 o 
   3   3   4     5335.09     5755.72    182.76 o 
   4   3   4     2316.52     2394.52     32.81 o 
   5   3   4      310.36      373.59      6.74 o 
   6   3   4     2518.05     2586.06     55.83 o 
   7   3   4     1096.66     1103.94     35.43 o 
   8   3   4      537.43      513.35     27.07 o 
   9   3   4      146.42      141.45      9.51 o 
  10   3   4      245.51      250.71     14.95 o 
  11   3   4      234.28      234.13     20.43 o 
  12   3   4      295.39      331.18     32.56 o 
  13   3   4       20.14       -8.17     21.73 o 
  14   3   4      125.53      101.82     29.18 o 
 -14   4   4       34.38       41.46     26.53 o 
 -13   4   4      231.30      224.97     24.55 o 
 -12   4   4      214.22      248.22     21.72 o 
 -11   4   4      832.36      888.04     21.35 o 
 -10   4   4      191.49      196.24     12.09 o 
  -9   4   4     1290.26     1327.66     19.62 o 
  -8   4   4      273.14      297.38     10.94 o 
  -7   4   4     1378.18     1427.43     21.69 o 
  -6   4   4       44.49       56.57     13.06 o 
  -5   4   4      154.92      132.97      7.77 o 
  -4   4   4     1036.83     1174.37     26.13 o 
  -3   4   4      292.30      323.59     11.56 o 
  -2   4   4     2105.75     2372.75     38.22 o 
  -1   4   4     4811.53     4842.94     65.57 o 
   0   4   4      515.17      648.16      7.95 o 
   1   4   4     4707.38     4606.67     48.68 o 
   2   4   4     2278.85     2443.12     49.43 o 
   3   4   4      299.63      369.57      6.22 o 
   4   4   4     1130.69     1246.58     34.58 o 
   5   4   4      152.96      143.67      5.38 o 
   6   4   4       37.33       74.47      4.87 o 
   7   4   4     1251.66     1231.79     20.74 o 
   8   4   4      280.05      246.01     10.95 o 
   9   4   4     1385.62     1371.54     20.65 o 
  10   4   4      179.76      175.27     10.81 o 
  11   4   4      852.37      910.60     28.87 o 
  12   4   4      195.14      203.21     17.46 o 
  13   4   4      275.57      320.95     24.39 o 
  14   4   4       43.08       21.85     36.70 o 
 -14   5   4      386.65      322.39     46.47 o 
 -13   5   4      359.31      346.44     33.60 o 
 -12   5   4       81.65       58.63     39.59 o 
 -11   5   4       21.11       38.31     28.10 o 
 -10   5   4       88.28       99.88     10.52 o 
  -9   5   4     2120.76     2117.54     54.75 o 
  -8   5   4      172.55      135.57      8.14 o 
  -7   5   4      372.76      358.99     13.11 o 
  -6   5   4     1803.49     1810.93     65.03 o 
  -5   5   4     1420.39     1447.87     25.27 o 
  -4   5   4     2456.98     2501.91     58.80 o 
  -3   5   4      556.73      574.93     16.24 o 
  -2   5   4    13263.38    13073.83    303.75 o 
  -1   5   4     3844.91     4090.86     35.13 o 
   0   5   4     2504.14     2288.28     21.30 o 
   1   5   4     3746.03     3761.21    113.11 o 
   2   5   4    13016.81    13299.16    171.04 o 
   3   5   4      489.23      471.69     13.23 o 
   4   5   4     2320.25     2313.30     66.94 o 
   5   5   4     1361.83     1366.10     22.20 o 
   6   5   4     1838.81     1765.91     49.13 o 
   7   5   4      343.14      325.94     10.21 o 
   8   5   4      245.43      240.52     18.71 o 
   9   5   4     2154.61     2180.43     38.04 o 
  10   5   4       48.67       42.86     11.99 o 
  11   5   4       15.50       34.65     26.32 o 
  12   5   4       57.45       63.53     21.28 o 
  13   5   4      355.20      402.94     28.57 o 
  14   5   4      357.60      358.16     36.64 o 
 -14   6   4       63.21      231.76     59.69 o 
 -13   6   4      390.53      452.58     39.59 o 
 -12   6   4      251.72      281.04     24.33 o 
 -11   6   4      602.34      596.24     21.64 o 
 -10   6   4      471.64      438.93     16.39 o 
  -9   6   4      627.69      595.88     17.41 o 
  -8   6   4      428.75      432.84     11.57 o 
  -7   6   4     4074.34     4185.07     51.78 o 
  -6   6   4      587.15      603.64     12.17 o 
  -5   6   4      772.08      735.48     12.87 o 
  -4   6   4     1630.28     1540.30     21.68 o 
  -3   6   4     3621.89     3514.36     81.28 o 
  -2   6   4     3270.69     3180.46     69.88 o 
  -1   6   4      258.53      267.11      6.17 o 
   0   6   4      818.82      989.32     13.89 o 
   1   6   4      407.28      406.67      6.87 o 
   2   6   4     3517.39     3505.86     43.27 o 
   3   6   4     3537.35     3323.19     62.62 o 
   4   6   4     1808.11     1645.91     21.51 o 
   5   6   4      750.21      751.00     13.02 o 
   6   6   4      659.19      662.32     21.03 o 
   7   6   4     4231.60     4182.41     58.86 o 
   8   6   4      414.94      439.71     27.11 o 
   9   6   4      699.19      656.03     14.98 o 
  10   6   4      453.62      410.50     17.48 o 
  11   6   4      660.13      658.17     21.58 o 
  12   6   4      227.56      229.52     19.49 o 
  13   6   4      337.74      321.43     25.99 o 
  14   6   4       58.63      250.12     48.18 o 
 -13   7   4       95.09      187.65    144.01 o 
 -12   7   4      294.87      279.73     24.97 o 
 -11   7   4       57.79       31.86     13.77 o 
 -10   7   4      301.56      252.01     16.44 o 
  -9   7   4      885.36      848.18     22.00 o 
  -8   7   4      793.69      819.58     17.19 o 
  -7   7   4     1396.95     1442.04     28.33 o 
  -6   7   4      215.83      221.13     10.72 o 
  -5   7   4     2085.57     1992.49     37.89 o 
  -4   7   4     2274.71     2304.32     27.24 o 
  -3   7   4     6085.72     6070.90     63.62 o 
  -2   7   4     2116.99     1987.50     19.88 o 
  -1   7   4     1869.92     2134.65     25.01 o 
   0   7   4      490.88      513.00     11.97 o 
   1   7   4     1981.07     2180.32     25.11 o 
   2   7   4     2027.26     1911.80     38.19 o 
   3   7   4     6038.92     5949.96     59.19 o 
   4   7   4     2286.44     2374.92     68.08 o 
   5   7   4     2036.35     1987.47     36.62 o 
   6   7   4      164.38      157.00     13.21 o 
   7   7   4     1389.95     1475.73     30.87 o 
   8   7   4      761.43      726.36     18.13 o 
   9   7   4      842.81      833.46     25.65 o 
  10   7   4      370.76      371.04     18.17 o 
  11   7   4       74.68       54.87     32.76 o 
  12   7   4      250.20      317.27     29.86 o 
  13   7   4      117.61      138.77     46.13 o 
 -13   8   4      239.75      237.56     35.24 o 
 -12   8   4      348.35      356.45     39.03 o 
 -11   8   4       23.58       42.23     16.20 o 
 -10   8   4       66.64       25.93     20.37 o 
  -9   8   4      311.59      321.28     14.75 o 
  -8   8   4      124.15      138.83     12.49 o 
  -7   8   4      521.41      533.42     12.77 o 
  -6   8   4      583.62      530.27     15.06 o 
  -5   8   4      280.50      281.75     16.29 o 
  -4   8   4       73.03       77.01     10.20 o 
  -3   8   4     1161.04     1063.44     18.43 o 
  -2   8   4       61.03       55.28      5.28 o 
  -1   8   4      790.28      794.03     12.80 o 
   0   8   4      129.74      135.24      6.14 o 
   1   8   4      713.47      697.53     15.14 o 
   2   8   4       44.14       32.02      7.03 o 
   3   8   4     1125.23     1034.92     23.18 o 
   4   8   4       54.30       31.73      9.52 o 
   5   8   4      249.41      274.12     13.93 o 
   6   8   4      587.53      545.56     13.80 o 
   7   8   4      506.42      512.70     15.12 o 
   8   8   4      154.78      154.32     11.80 o 
   9   8   4      313.21      299.04     16.67 o 
  10   8   4       50.99       30.17     11.89 o 
  11   8   4       21.61       45.44     14.07 o 
  12   8   4      342.55      315.87     28.36 o 
  13   8   4      238.19      278.22     52.79 o 
 -12   9   4      196.79      219.40     36.43 o 
 -11   9   4       90.16       74.75     24.85 o 
 -10   9   4       19.16       -1.61     13.38 o 
  -9   9   4      227.92      223.09     14.88 o 
  -8   9   4      513.02      490.46     17.12 o 
  -7   9   4     1377.07     1464.36     30.24 o 
  -6   9   4      162.94      155.11      9.79 o 
  -5   9   4      824.58      801.42     14.60 o 
  -4   9   4     1956.47     1920.63     34.29 o 
  -3   9   4     1023.67     1024.72     39.88 o 
  -2   9   4       88.94      116.89      9.77 o 
  -1   9   4     1077.11      968.61     20.22 o 
   0   9   4      312.66      319.81      8.89 o 
   1   9   4     1102.88     1053.54     16.12 o 
   2   9   4       67.16       81.23      7.70 o 
   3   9   4     1037.73      992.71     37.54 o 
   4   9   4     2014.67     1967.43     38.87 o 
   5   9   4      884.25      837.82     20.42 o 
   6   9   4      151.52      147.70     10.68 o 
   7   9   4     1388.76     1453.85     28.06 o 
   8   9   4      515.96      495.38     16.98 o 
   9   9   4      260.01      253.27     13.81 o 
  10   9   4       21.32        0.26     11.82 o 
  11   9   4      113.14      139.37     31.32 o 
  12   9   4      201.29      209.18     41.59 o 
 -12  10   4       29.94       87.21     44.17 o 
 -11  10   4      227.64      235.65     26.94 o 
 -10  10   4       75.73       77.97     45.07 o 
  -9  10   4      228.57      267.64     16.79 o 
  -8  10   4      304.79      323.09     30.19 o 
  -7  10   4      309.31      352.33     15.65 o 
  -6  10   4      274.49      302.40     13.54 o 
  -5  10   4      807.80      794.50     20.44 o 
  -4  10   4      214.70      203.64     24.71 o 
  -3  10   4      369.66      387.61     23.77 o 
  -2  10   4      374.61      392.92     12.34 o 
  -1  10   4     2519.78     2585.72     35.10 o 
   0  10   4     3913.82     3712.78     48.19 o 
   1  10   4     2286.21     2238.40     31.28 o 
   2  10   4      387.77      418.10     17.66 o 
   3  10   4      446.47      445.23     24.09 o 
   4  10   4      195.25      176.67     24.44 o 
   5  10   4      834.56      746.21     56.80 o 
   6  10   4      249.36      297.51     14.58 o 
   7  10   4      302.31      289.01     51.08 o 
   8  10   4      270.11      311.24     17.76 o 
   9  10   4      283.56      262.35     17.43 o 
  10  10   4       56.86       82.31     27.10 o 
  11  10   4      220.28      258.50     42.83 o 
 -11  11   4       25.60       18.87     24.06 o 
 -10  11   4      229.75      227.06     31.46 o 
  -9  11   4      107.43      108.75     18.57 o 
  -8  11   4       13.72        4.11     14.13 o 
  -7  11   4      201.59      200.06     25.72 o 
  -6  11   4     1443.40     1519.98     36.56 o 
  -5  11   4     1681.45     1726.48     37.06 o 
  -4  11   4      742.84      741.92     22.00 o 
  -3  11   4       64.22      105.59     10.61 o 
  -2  11   4     1752.15     1616.33     50.41 o 
  -1  11   4      378.50      393.37     18.32 o 
   0  11   4      546.88      512.92     20.38 o 
   1  11   4      407.59      439.89     18.00 o 
   2  11   4     1693.55     1700.26     40.56 o 
   3  11   4       88.79      112.29     26.99 o 
   4  11   4      626.06      662.46     23.30 o 
   5  11   4     1703.88     1824.44     77.58 o 
   6  11   4     1333.45     1290.45     53.60 o 
   7  11   4      235.76      225.28     16.31 o 
   8  11   4       10.07       48.88     31.24 o 
   9  11   4      128.45      123.96     18.17 o 
  10  11   4      241.99      258.62     23.54 o 
  11  11   4       28.65      -24.91     24.91 o 
 -10  12   4       75.43       35.63     22.83 o 
  -9  12   4      370.85      400.69     25.58 o 
  -8  12   4      549.49      586.08     27.84 o 
  -7  12   4      493.34      508.50     20.17 o 
  -6  12   4      240.21      226.10     16.65 o 
  -5  12   4      313.28      345.40     16.68 o 
  -4  12   4      347.57      359.27     18.67 o 
  -3  12   4     1519.58     1487.09     51.92 o 
  -2  12   4      708.87      655.51     24.73 o 
  -1  12   4      372.89      403.44     30.08 o 
   0  12   4       82.96       66.92     12.36 o 
   1  12   4      490.92      512.11     19.84 o 
   2  12   4      646.30      576.54     39.17 o 
   3  12   4     1469.69     1427.18     35.28 o 
   4  12   4      304.72      274.82     39.32 o 
   5  12   4      407.44      476.48     47.03 o 
   6  12   4      205.22      178.65     18.25 o 
   7  12   4      484.94      519.14     34.69 o 
   8  12   4      569.39      617.52     37.94 o 
   9  12   4      359.82      334.91     26.27 o 
  10  12   4       83.98       55.37     29.26 o 
  -9  13   4       15.76       -0.26     38.44 o 
  -8  13   4      235.88      213.51     22.39 o 
  -7  13   4      260.91      238.69     46.92 o 
  -6  13   4       30.50       -4.71     20.17 o 
  -5  13   4      329.03      338.54     30.55 o 
  -4  13   4      403.06      422.90     36.33 o 
  -3  13   4      742.43      722.00     26.31 o 
  -2  13   4     1515.68     1572.21     49.88 o 
  -1  13   4      163.93      129.07     12.51 o 
   0  13   4       58.13       44.89     14.92 o 
   1  13   4      170.17      167.10     20.21 o 
   2  13   4     1391.45     1350.69     85.53 o 
   3  13   4      793.01      769.51     48.87 o 
   4  13   4      397.83      427.08     32.21 o 
   5  13   4      316.64      328.13     20.08 o 
   6  13   4       19.79       95.30     38.68 o 
   7  13   4      276.15      280.69     29.25 o 
   8  13   4      227.06      227.06     25.78 o 
   9  13   4       18.17      -33.25     33.25 o 
  -8  14   4       64.60       84.32     45.34 o 
  -7  14   4      137.54      150.20     22.91 o 
  -6  14   4       65.47       50.58     21.38 o 
  -5  14   4      110.57       87.78     38.54 o 
  -4  14   4      331.29      347.21     22.22 o 
  -3  14   4      519.44      512.26     21.08 o 
  -2  14   4      111.66      128.02     16.74 o 
  -1  14   4      242.98      245.84     17.37 o 
   0  14   4      483.57      483.67     22.83 o 
   1  14   4      221.28      235.76     17.49 o 
   2  14   4      104.91      122.55     17.18 o 
   3  14   4      549.44      521.54     41.82 o 
   4  14   4      332.59      373.23     23.36 o 
   5  14   4      119.36      170.60     24.32 o 
   6  14   4       77.72      119.53     70.49 o 
   7  14   4      147.23      114.42     26.02 o 
   8  14   4       74.34      -35.01     35.01 o 
  -6  15   4       86.97      125.65     45.34 o 
  -5  15   4      192.89      240.75     27.17 o 
  -4  15   4      127.39      168.38     47.80 o 
  -3  15   4        9.05       88.33     22.24 o 
  -2  15   4        9.35       45.18     20.86 o 
  -1  15   4      286.20      282.56     23.21 o 
   0  15   4      163.71      141.41     21.36 o 
   1  15   4      297.56      286.78     24.60 o 
   2  15   4        9.82       -8.35     14.82 o 
   3  15   4       12.34       14.90     20.81 o 
   4  15   4      141.18      188.26     25.45 o 
   5  15   4      211.66      236.17     26.76 o 
   6  15   4       81.91      119.33     47.01 o 
  -4  16   4       39.04       25.85     43.04 o 
  -3  16   4      929.62      906.47     77.76 o 
  -2  16   4       53.61       -6.05     30.97 o 
  -1  16   4      925.77     1037.01     96.84 o 
   0  16   4       22.16       -6.53     21.58 o 
   1  16   4      934.10      972.48     82.04 o 
   2  16   4       45.84       86.59     27.66 o 
   3  16   4      993.88     1139.90     83.76 o 
   1   0   5     3106.34     3206.50     76.39 o 
   2   0   5      963.75     1189.78     35.91 o 
   3   0   5    12229.18    11969.21    295.41 o 
   4   0   5     2753.19     2778.59     86.00 o 
   5   0   5       37.26       11.34      3.02 o 
   6   0   5     8453.82     8216.56    207.26 o 
   7   0   5      344.11      336.44     11.64 o 
   8   0   5     1983.80     2075.04     21.33 o 
   9   0   5      871.26      811.60     15.58 o 
  10   0   5      331.77      374.02     12.94 o 
  11   0   5       14.99        7.68      9.49 o 
  12   0   5       93.02       98.95     12.59 o 
  13   0   5       39.29       41.80     17.57 o 
  14   0   5      182.63      153.46     22.95 o 
  15   0   5      346.21      497.35     58.51 o 
 -15   1   5      166.28       83.73     45.88 o 
 -14   1   5      311.84      284.42     33.69 o 
 -13   1   5      234.73      262.81     18.34 o 
 -12   1   5      175.68      189.13     13.76 o 
 -11   1   5      193.15      183.93     12.44 o 
 -10   1   5     1567.84     1544.11     30.62 o 
  -9   1   5      377.75      359.66     11.14 o 
  -8   1   5      831.69      857.48     14.37 o 
  -7   1   5     2731.39     2700.60     41.81 o 
  -6   1   5      454.92      472.89     11.13 o 
  -5   1   5     1886.38     1937.43     48.18 o 
  -4   1   5     4862.12     4664.17     98.17 o 
  -3   1   5     3273.33     3414.15     61.59 o 
  -2   1   5     2393.45     2466.02     57.76 o 
  -1   1   5     1959.19     2176.28     41.60 o 
   0   1   5     6647.52     7381.86    191.34 o 
   1   1   5     1982.68     2120.16     36.63 o 
   2   1   5     2593.09     2599.21     91.66 o 
   3   1   5     3512.40     3632.28     77.24 o 
   4   1   5     4870.33     4671.40     80.05 o 
   5   1   5     1984.54     1960.05     48.29 o 
   6   1   5      407.65      438.71      9.55 o 
   7   1   5     2908.59     2756.43     68.76 o 
   8   1   5      817.11      842.16     11.81 o 
   9   1   5      327.64      326.39     12.14 o 
  10   1   5     1598.19     1543.32     48.22 o 
  11   1   5      238.48      235.17     13.03 o 
  12   1   5      212.63      196.49     14.38 o 
  13   1   5      225.20      251.98     16.78 o 
  14   1   5      295.84      337.24     31.51 o 
  15   1   5      155.25      170.35     45.34 o 
 -15   2   5      191.53      212.27     44.17 o 
 -14   2   5      148.11      169.73     28.51 o 
 -13   2   5      640.41      755.22     37.54 o 
 -12   2   5        4.49       -4.44     12.81 o 
 -11   2   5      288.64      275.32     18.84 o 
 -10   2   5      288.08      266.07     17.61 o 
  -9   2   5      916.24      942.36     18.94 o 
  -8   2   5      773.14      729.28     20.88 o 
  -7   2   5      115.21       91.68      8.66 o 
  -6   2   5     2266.71     2042.19     66.68 o 
  -5   2   5     3756.26     3585.46    107.33 o 
  -4   2   5     9452.74     9193.98    131.95 o 
  -3   2   5     6304.86     6588.68    124.51 o 
  -2   2   5     4910.70     5630.21    106.97 o 
  -1   2   5     4127.05     4068.58     86.30 o 
   0   2   5     9145.67    10714.09    190.05 o 
   1   2   5     4286.78     4234.92     80.85 o 
   2   2   5     4614.55     5268.89     55.50 o 
   3   2   5     5952.78     5795.89    139.40 o 
   4   2   5     9148.53     8673.68    153.64 o 
   5   2   5     3939.12     3831.10     95.90 o 
   6   2   5     2345.33     2164.27     26.50 o 
   7   2   5      169.04      138.70     11.92 o 
   8   2   5      654.48      586.40     17.01 o 
   9   2   5     1029.74     1054.02     23.17 o 
  10   2   5      314.12      286.34     11.29 o 
  11   2   5      341.49      383.49     15.79 o 
  12   2   5        9.37        3.09     11.44 o 
  13   2   5      563.56      638.99     23.63 o 
  14   2   5      128.26      158.80     31.44 o 
  15   2   5      188.20      113.01     51.02 o 
 -14   3   5       27.09       59.58     26.79 o 
 -13   3   5       26.75       45.68     20.05 o 
 -12   3   5      918.56     1007.70     23.87 o 
 -11   3   5      372.26      369.38     25.05 o 
 -10   3   5      335.25      332.49     11.04 o 
  -9   3   5     2677.68     2680.01     78.42 o 
  -8   3   5     4119.22     4063.30     77.36 o 
  -7   3   5      364.43      385.41      9.35 o 
  -6   3   5      473.64      475.03     16.32 o 
  -5   3   5     7405.86     7057.99     71.45 o 
  -4   3   5     1829.25     1936.33     57.40 o 
  -3   3   5      370.42      384.40     10.25 o 
  -2   3   5    18047.66    18307.20    388.29 o 
  -1   3   5     1598.96     1731.77     24.58 o 
   0   3   5      810.06      759.19     10.15 o 
   1   3   5     1739.77     1724.90     29.98 o 
   2   3   5    17306.72    17545.69    285.68 o 
   3   3   5      357.83      361.25      6.12 o 
   4   3   5     1949.65     2141.37     19.93 o 
   5   3   5     7469.65     6979.03     86.95 o 
   6   3   5      450.38      452.66      9.10 o 
   7   3   5      442.17      426.07     13.14 o 
   8   3   5     4211.87     4177.26     48.61 o 
   9   3   5     2830.07     2842.96     59.74 o 
  10   3   5      413.48      388.98     17.84 o 
  11   3   5      355.80      341.15     15.06 o 
  12   3   5      926.98      947.96     58.37 o 
  13   3   5       23.59       -5.03     15.17 o 
  14   3   5       35.92        9.53     19.99 o 
 -14   4   5       17.88       20.28     28.38 o 
 -13   4   5      164.90      155.03     25.03 o 
 -12   4   5       57.18       36.00     19.75 o 
 -11   4   5      191.59      231.01     22.66 o 
 -10   4   5      137.93      166.80     10.62 o 
  -9   4   5     1185.32     1218.00     27.44 o 
  -8   4   5     1692.06     1612.02     24.03 o 
  -7   4   5      946.55      942.17     27.77 o 
  -6   4   5     2747.84     2735.23     48.48 o 
  -5   4   5      408.17      342.44     11.38 o 
  -4   4   5      911.13      932.80     13.47 o 
  -3   4   5     6197.98     6095.76    124.51 o 
  -2   4   5     2423.74     2320.66     19.06 o 
  -1   4   5     3864.74     4027.16     39.76 o 
   0   4   5     1021.55      998.65     17.83 o 
   1   4   5     3609.00     3714.02     74.35 o 
   2   4   5     2212.36     2057.74     27.02 o 
   3   4   5     6474.87     6324.96    130.16 o 
   4   4   5      904.59      893.15     28.51 o 
   5   4   5      423.78      359.32      9.31 o 
   6   4   5     2607.03     2595.24     35.20 o 
   7   4   5     1030.66      982.45     13.11 o 
   8   4   5     1836.57     1663.51     23.82 o 
   9   4   5     1244.74     1186.95     22.35 o 
  10   4   5      155.72      150.60     13.63 o 
  11   4   5      154.10      140.41     18.49 o 
  12   4   5       71.05       83.40     16.91 o 
  13   4   5      183.53      179.32     22.09 o 
  14   4   5       19.57       -3.99     25.23 o 
 -14   5   5      500.73      396.38     52.79 o 
 -13   5   5       45.00       54.00     31.26 o 
 -12   5   5       72.52       88.42     20.45 o 
 -11   5   5     1310.47     1369.48     33.87 o 
 -10   5   5       61.53       63.94     17.08 o 
  -9   5   5      309.40      310.29     16.31 o 
  -8   5   5       49.57       22.58      7.40 o 
  -7   5   5     3175.65     3056.67     77.38 o 
  -6   5   5     2270.66     2295.81     24.25 o 
  -5   5   5      523.67      520.12     14.84 o 
  -4   5   5     7072.41     6854.51    157.50 o 
  -3   5   5        0.46        8.99      3.50 o 
  -2   5   5      344.28      437.55     12.75 o 
  -1   5   5     3289.97     3610.03     61.39 o 
   0   5   5       96.22      132.60      4.34 o 
   1   5   5     3172.91     3473.09     41.99 o 
   2   5   5      333.35      433.88      7.66 o 
   3   5   5        2.98        8.97      4.16 o 
   4   5   5     6922.79     6899.31     77.77 o 
   5   5   5      566.25      586.46     18.67 o 
   6   5   5     2472.63     2447.76     27.18 o 
   7   5   5     3235.02     3148.53     35.76 o 
   8   5   5       80.63       58.23      7.22 o 
   9   5   5      299.71      244.37     11.81 o 
  10   5   5       68.42       70.09      9.56 o 
  11   5   5     1253.73     1310.58     29.46 o 
  12   5   5       57.98       64.43     16.00 o 
  13   5   5       30.29      -16.53     16.53 o 
  14   5   5      514.56      497.75     40.45 o 
 -14   6   5      221.87      331.01     63.12 o 
 -13   6   5      160.78      129.07     32.44 o 
 -12   6   5      242.22      196.16     23.66 o 
 -11   6   5      235.28      225.13     17.23 o 
 -10   6   5      252.80      233.59     23.83 o 
  -9   6   5     1205.08     1261.35     37.67 o 
  -8   6   5      500.77      536.72     12.77 o 
  -7   6   5      857.16      906.25     20.33 o 
  -6   6   5     1537.78     1375.55     17.62 o 
  -5   6   5      174.06      213.50      9.33 o 
  -4   6   5     3727.55     3753.72     54.65 o 
  -3   6   5     1529.42     1523.75     16.21 o 
  -2   6   5     5389.71     5734.40    173.22 o 
  -1   6   5     4438.07     4562.28     65.02 o 
   0   6   5      507.40      396.35     16.89 o 
   1   6   5     4426.62     4510.65     63.66 o 
   2   6   5     5488.29     5706.25    179.66 o 
   3   6   5     1582.03     1469.33     37.29 o 
   4   6   5     3765.16     3739.92     33.69 o 
   5   6   5      181.23      195.16     20.81 o 
   6   6   5     1511.68     1353.89     53.49 o 
   7   6   5      872.23      927.33     16.90 o 
   8   6   5      545.81      579.93     14.39 o 
   9   6   5     1173.74     1201.29     28.40 o 
  10   6   5      234.42      249.62     14.58 o 
  11   6   5      205.82      187.84     15.25 o 
  12   6   5      279.77      243.93     34.68 o 
  13   6   5      142.50       98.37     30.21 o 
  14   6   5      238.10      356.76     48.18 o 
 -13   7   5      158.73      120.50     32.60 o 
 -12   7   5      457.00      501.74     27.75 o 
 -11   7   5      108.51      114.45     29.57 o 
 -10   7   5      375.16      425.04     22.32 o 
  -9   7   5       28.06       37.67     11.59 o 
  -8   7   5      236.93      196.21     11.14 o 
  -7   7   5       44.14       25.11      9.98 o 
  -6   7   5      742.46      828.61     14.28 o 
  -5   7   5      943.54      919.73     30.08 o 
  -4   7   5     2772.90     2678.96     52.02 o 
  -3   7   5     3526.10     3498.63     84.01 o 
  -2   7   5      552.46      557.34     16.77 o 
  -1   7   5     2006.65     2082.16     26.31 o 
   0   7   5     1017.77      724.37     15.73 o 
   1   7   5     1875.87     1888.77     45.23 o 
   2   7   5      459.32      437.21     19.67 o 
   3   7   5     3470.87     3384.93     42.70 o 
   4   7   5     2629.64     2539.05     27.59 o 
   5   7   5      855.91      861.82     25.17 o 
   6   7   5      816.17      878.58     19.29 o 
   7   7   5       80.40       38.21      9.37 o 
   8   7   5      220.65      214.77     15.31 o 
   9   7   5       19.54       44.96      9.58 o 
  10   7   5      414.83      433.54     20.79 o 
  11   7   5      125.00      137.11     18.69 o 
  12   7   5      466.36      410.75     43.65 o 
  13   7   5      143.02      133.68     27.32 o 
 -13   8   5      138.33      152.35     63.12 o 
 -12   8   5      273.40      289.43     30.22 o 
 -11   8   5      362.01      421.64     26.22 o 
 -10   8   5      821.11      832.81     25.65 o 
  -9   8   5      568.31      573.87     27.74 o 
  -8   8   5       52.34       40.08     12.78 o 
  -7   8   5     2002.85     1997.42     63.02 o 
  -6   8   5     2168.30     2104.31     77.30 o 
  -5   8   5      566.72      553.36     18.67 o 
  -4   8   5     4081.02     4004.16     46.47 o 
  -3   8   5     1501.92     1508.26     19.05 o 
  -2   8   5      608.32      647.36     14.14 o 
  -1   8   5      939.21     1061.44     11.92 o 
   0   8   5      699.08      690.16     16.50 o 
   1   8   5      983.25     1082.56     17.03 o 
   2   8   5      730.21      767.35     15.78 o 
   3   8   5     1307.27     1330.89     34.52 o 
   4   8   5     3905.44     3912.46     83.90 o 
   5   8   5      599.94      553.27     12.73 o 
   6   8   5     2268.55     2146.13     73.12 o 
   7   8   5     1954.11     1948.70     27.20 o 
   8   8   5       26.91       23.06      9.48 o 
   9   8   5      545.24      564.27     21.87 o 
  10   8   5      853.92      884.01     20.73 o 
  11   8   5      421.05      461.86     32.06 o 
  12   8   5      276.69      305.85     27.56 o 
  13   8   5      122.81       89.46     43.58 o 
 -12   9   5      257.62      263.55     27.39 o 
 -11   9   5      187.95      193.89     38.81 o 
 -10   9   5       48.21       47.12     22.56 o 
  -9   9   5      175.40      154.98     14.42 o 
  -8   9   5      175.99      172.18     12.97 o 
  -7   9   5       42.13       59.93     10.49 o 
  -6   9   5      279.63      272.42     12.59 o 
  -5   9   5     2086.72     2039.77     45.94 o 
  -4   9   5      302.74      282.39      9.89 o 
  -3   9   5      105.01      122.42     16.38 o 
  -2   9   5     6557.98     6297.36     76.48 o 
  -1   9   5     3617.38     3524.34     59.10 o 
   0   9   5     1729.82     1683.15     31.72 o 
   1   9   5     3479.34     3434.65     51.82 o 
   2   9   5     6314.56     6038.57    199.21 o 
   3   9   5       68.80       53.48      7.10 o 
   4   9   5      286.36      268.60     12.45 o 
   5   9   5     2031.38     1994.66     38.26 o 
   6   9   5      187.64      176.56     39.74 o 
   7   9   5       40.53       60.96     10.64 o 
   8   9   5      256.43      273.31     13.98 o 
   9   9   5      221.47      217.80     13.54 o 
  10   9   5       32.56       53.03     18.42 o 
  11   9   5      187.77      199.26     18.54 o 
  12   9   5      239.90      310.21     32.69 o 
 -11  10   5      172.83      130.91     45.02 o 
 -10  10   5      177.65      247.71     36.23 o 
  -9  10   5      808.20      808.03     23.74 o 
  -8  10   5      340.55      308.60     19.41 o 
  -7  10   5     1038.85     1081.44     23.55 o 
  -6  10   5      912.29      908.91     41.07 o 
  -5  10   5      417.82      401.47     14.90 o 
  -4  10   5      179.32      158.66     17.45 o 
  -3  10   5      960.94      984.89     23.76 o 
  -2  10   5      606.84      576.42     15.07 o 
  -1  10   5      986.55      965.48     18.49 o 
   0  10   5       30.64       37.40     11.03 o 
   1  10   5      837.58      823.19     21.73 o 
   2  10   5      530.37      531.00     18.40 o 
   3  10   5      849.09      821.86     20.11 o 
   4  10   5      197.22      222.22     18.69 o 
   5  10   5      389.35      399.46     16.07 o 
   6  10   5      835.41      817.10     24.75 o 
   7  10   5     1004.72     1116.85     25.80 o 
   8  10   5      321.33      271.84     16.00 o 
   9  10   5      851.57      851.48     23.83 o 
  10  10   5      148.80      181.44     19.55 o 
  11  10   5      174.05      200.02     22.13 o 
 -11  11   5      100.84       31.53     39.61 o 
 -10  11   5       72.16       56.74     29.95 o 
  -9  11   5      297.35      275.75     20.74 o 
  -8  11   5      744.40      738.65     22.51 o 
  -7  11   5      115.86      136.60     15.33 o 
  -6  11   5        0.65        5.05     12.29 o 
  -5  11   5      557.01      588.24     18.27 o 
  -4  11   5      307.17      307.76     13.59 o 
  -3  11   5      506.91      506.20     18.99 o 
  -2  11   5       12.69        8.99     11.17 o 
  -1  11   5     2310.08     2065.13     98.25 o 
   0  11   5     1063.77     1052.95     19.65 o 
   1  11   5     2365.29     2249.43     41.56 o 
   2  11   5       15.71        7.70     10.03 o 
   3  11   5      484.66      471.43     20.03 o 
   4  11   5      274.75      263.32     69.81 o 
   5  11   5      569.08      574.66     42.64 o 
   6  11   5        0.19       37.28     28.15 o 
   7  11   5      106.62      119.38     14.69 o 
   8  11   5      702.66      737.53     46.58 o 
   9  11   5      333.40      294.79     27.39 o 
  10  11   5       57.15       25.68     20.78 o 
  11  11   5      124.51      186.41     45.34 o 
 -10  12   5      275.21      285.69     29.29 o 
  -9  12   5       53.87       66.86     22.03 o 
  -8  12   5      120.96      109.74     17.62 o 
  -7  12   5      212.21      216.56     17.70 o 
  -6  12   5       83.66       93.36     20.78 o 
  -5  12   5      330.01      300.26     16.33 o 
  -4  12   5      410.12      378.70     16.78 o 
  -3  12   5       22.14       18.43     11.24 o 
  -2  12   5      428.79      435.65     18.41 o 
  -1  12   5      603.52      631.70     18.80 o 
   0  12   5      304.31      285.86     17.90 o 
   1  12   5      597.85      621.37     19.59 o 
   2  12   5      453.88      460.22     18.34 o 
   3  12   5       14.40       31.30     16.63 o 
   4  12   5      429.14      442.33     19.89 o 
   5  12   5      323.69      322.69     20.04 o 
   6  12   5       69.61       99.46     33.01 o 
   7  12   5      200.82      222.23     21.16 o 
   8  12   5      136.39      128.48     35.70 o 
   9  12   5       64.87       41.45     24.34 o 
  10  12   5      254.67      180.68     51.61 o 
  -9  13   5      176.72      197.02     25.65 o 
  -8  13   5      178.61      216.68     26.67 o 
  -7  13   5      642.18      723.38     35.52 o 
  -6  13   5      505.61      539.09     25.90 o 
  -5  13   5      353.50      351.68     47.44 o 
  -4  13   5      453.97      488.49     20.68 o 
  -3  13   5      765.26      794.09     29.31 o 
  -2  13   5      214.50      181.00     17.87 o 
  -1  13   5       92.38       74.24     22.48 o 
   0  13   5     2436.27     2352.16     36.42 o 
   1  13   5      120.74      111.27     14.21 o 
   2  13   5      262.18      276.10     17.87 o 
   3  13   5      713.64      745.88     23.01 o 
   4  13   5      503.47      519.53     31.21 o 
   5  13   5      311.14      346.33     21.58 o 
   6  13   5      567.81      610.62     37.42 o 
   7  13   5      617.70      696.13     31.60 o 
   8  13   5      151.98      175.88     31.31 o 
  -8  14   5        3.00       17.77     42.45 o 
  -7  14   5      270.64      336.62     27.50 o 
  -6  14   5      528.88      524.33     56.11 o 
  -5  14   5      194.34      189.77     23.92 o 
  -4  14   5      344.96      348.24     40.97 o 
  -3  14   5      431.01      352.87     43.80 o 
  -2  14   5      233.74      198.25     23.38 o 
  -1  14   5      455.81      455.90     31.04 o 
   0  14   5       56.63      102.42     21.18 o 
   1  14   5      384.23      394.09     19.46 o 
   2  14   5      265.51      244.22     19.26 o 
   3  14   5      392.69      355.04     35.10 o 
   4  14   5      367.02      368.87     36.42 o 
   5  14   5      150.67      191.87     31.71 o 
   6  14   5      597.49      541.33     36.28 o 
   7  14   5      253.16      297.81     61.54 o 
   8  14   5        1.07      -32.71     32.71 o 
  -6  15   5      494.66      571.87     57.93 o 
  -5  15   5      140.45      174.35     26.35 o 
  -4  15   5      988.55      953.32    101.02 o 
  -3  15   5       44.60        2.47     18.37 o 
  -2  15   5      551.14      549.39     33.61 o 
  -1  15   5      496.52      620.27     29.75 o 
   0  15   5       28.14       47.57     28.24 o 
   1  15   5      453.40      486.35     44.38 o 
   2  15   5      569.78      568.75     27.28 o 
   3  15   5       47.58        8.35     19.45 o 
   4  15   5     1138.54     1218.58     43.43 o 
   5  15   5      135.44      177.20     45.27 o 
   6  15   5      562.95      419.29     59.10 o 
   7  15   5       36.26      157.77     48.18 o 
  -4  16   5      429.80      494.51     57.34 o 
  -3  16   5      136.15      134.88     57.66 o 
  -2  16   5       39.52       46.47     37.85 o 
  -1  16   5      224.93      164.01     31.16 o 
   0  16   5       44.30       49.86     40.17 o 
   1  16   5      238.72      263.67     24.41 o 
   2  16   5       53.62      224.64     35.10 o 
   3  16   5      121.83      141.07     47.59 o 
   0   0   6    77445.00    82573.79   3543.61 o 
   1   0   6     2601.73     3052.55     53.48 o 
   2   0   6     1356.61     1611.10     43.24 o 
   3   0   6       57.84       87.12      5.75 o 
   4   0   6    14761.62    14578.08    377.63 o 
   5   0   6     1072.52     1003.05     20.95 o 
   6   0   6    10601.49    10435.77    170.15 o 
   7   0   6      470.34      499.49     17.51 o 
   8   0   6       68.91       89.81     10.97 o 
   9   0   6      612.19      544.80     14.73 o 
  10   0   6      257.64      235.01     13.34 o 
  11   0   6      529.60      521.85     25.35 o 
  12   0   6        6.71       21.13     10.95 o 
  13   0   6      219.38      201.77     28.99 o 
  14   0   6       10.67      103.87    104.94 o 
  15   0   6       70.86       74.04     45.34 o 
 -15   1   6      429.90      423.90     52.20 o 
 -14   1   6      122.00      170.42     34.05 o 
 -13   1   6      640.11      697.46     24.49 o 
 -12   1   6       37.08       66.29     21.08 o 
 -11   1   6      790.47      832.57     31.64 o 
 -10   1   6      159.71      169.42     14.10 o 
  -9   1   6     1860.77     1860.15     23.53 o 
  -8   1   6      203.62      198.25      8.84 o 
  -7   1   6     2962.43     2834.81     49.72 o 
  -6   1   6     1482.12     1464.13     30.55 o 
  -5   1   6     8786.19     8551.77    136.39 o 
  -4   1   6     5240.23     5316.81    126.68 o 
  -3   1   6      160.11      128.60      3.56 o 
  -2   1   6     2938.65     3210.48     57.55 o 
  -1   1   6    12329.58    13294.32    336.68 o 
   0   1   6     1613.08     1634.44     37.71 o 
   1   1   6    11297.34    12455.15    178.56 o 
   2   1   6     3005.55     3294.36     55.61 o 
   3   1   6      228.54      188.16      3.73 o 
   4   1   6     5290.85     5165.17     91.58 o 
   5   1   6     8637.95     8318.14    157.18 o 
   6   1   6     1455.37     1446.78     23.11 o 
   7   1   6     3150.52     3166.14     56.01 o 
   8   1   6      198.54      157.46     15.77 o 
   9   1   6     1908.53     1902.97     25.92 o 
  10   1   6      141.33      144.73     14.15 o 
  11   1   6      778.59      795.34     34.42 o 
  12   1   6       34.38       20.96     11.10 o 
  13   1   6      589.03      569.34     26.58 o 
  14   1   6      121.46      117.65     27.94 o 
  15   1   6      477.06      590.82     57.93 o 
 -14   2   6        8.70       -8.53     20.31 o 
 -13   2   6      467.58      471.69     23.94 o 
 -12   2   6      183.60      156.04     14.88 o 
 -11   2   6      661.50      609.61     19.30 o 
 -10   2   6      173.93      171.42     17.65 o 
  -9   2   6      515.88      502.55     12.01 o 
  -8   2   6      172.76      163.24      9.30 o 
  -7   2   6      166.29      170.55      7.50 o 
  -6   2   6     1450.73     1522.81     27.86 o 
  -5   2   6     2981.32     2935.42     42.09 o 
  -4   2   6     2810.87     2803.84     71.60 o 
  -3   2   6      390.31      339.55      5.73 o 
  -2   2   6     4988.35     4934.36     75.60 o 
  -1   2   6     3903.58     4220.22     66.99 o 
   0   2   6      230.13      201.52      5.22 o 
   1   2   6     3905.23     4136.03     35.50 o 
   2   2   6     4757.95     4657.87     55.07 o 
   3   2   6      327.04      280.32      4.89 o 
   4   2   6     2833.20     2931.97     30.52 o 
   5   2   6     2957.79     2898.36     34.44 o 
   6   2   6     1512.91     1517.15     62.02 o 
   7   2   6      180.84      177.06      7.94 o 
   8   2   6      154.15      130.91      7.29 o 
   9   2   6      462.37      464.84     11.57 o 
  10   2   6      148.84      141.05     10.78 o 
  11   2   6      713.32      669.43     16.79 o 
  12   2   6      195.05      197.14     15.78 o 
  13   2   6      448.34      464.23     38.00 o 
  14   2   6        8.08       17.06     25.31 o 
 -14   3   6      125.94       84.32     38.44 o 
 -13   3   6      502.35      472.48     33.08 o 
 -12   3   6      151.24      127.63     15.06 o 
 -11   3   6     1220.60     1301.89     71.87 o 
 -10   3   6       67.87       75.99     15.04 o 
  -9   3   6      419.31      417.44     13.31 o 
  -8   3   6      305.45      304.04      8.82 o 
  -7   3   6      495.92      569.03     23.47 o 
  -6   3   6      181.31      212.48      6.22 o 
  -5   3   6      677.75      820.30     26.06 o 
  -4   3   6     5248.30     5599.67     70.84 o 
  -3   3   6     2075.24     2268.33     61.93 o 
  -2   3   6      172.22      206.19     16.51 o 
  -1   3   6     1914.29     2259.18     35.68 o 
   0   3   6       45.02       59.48      6.10 o 
   1   3   6     1890.75     2158.99     26.85 o 
   2   3   6      182.22      200.50     16.58 o 
   3   3   6     2014.69     2052.24     86.61 o 
   4   3   6     5376.99     5389.73    203.88 o 
   5   3   6      622.60      693.28     15.51 o 
   6   3   6      193.39      214.42      5.72 o 
   7   3   6      477.54      479.94     25.01 o 
   8   3   6      306.15      306.34     12.30 o 
   9   3   6      424.25      396.70     13.80 o 
  10   3   6       88.97      110.43     11.33 o 
  11   3   6     1228.87     1324.79     45.46 o 
  12   3   6      120.20      133.25     14.56 o 
  13   3   6      508.20      530.94     27.81 o 
  14   3   6      106.95       39.02     36.78 o 
 -14   4   6      318.70      258.60     33.21 o 
 -13   4   6        7.86      -16.29     16.29 o 
 -12   4   6      301.62      315.79     19.96 o 
 -11   4   6      566.13      647.77     17.97 o 
 -10   4   6     1030.17     1052.99     18.31 o 
  -9   4   6      596.52      646.45     18.48 o 
  -8   4   6     1938.06     1992.26     50.98 o 
  -7   4   6     1497.77     1401.79     38.29 o 
  -6   4   6     4639.85     4603.59     62.38 o 
  -5   4   6      362.70      317.70      7.00 o 
  -4   4   6     3661.04     3703.01     33.04 o 
  -3   4   6      111.39      127.21      4.77 o 
  -2   4   6      447.29      443.56      6.86 o 
  -1   4   6     2375.19     2425.67     57.21 o 
   0   4   6       82.61      106.40      5.87 o 
   1   4   6     2385.82     2538.91     34.26 o 
   2   4   6      374.07      364.23     13.35 o 
   3   4   6      128.05      142.40      4.83 o 
   4   4   6     3733.50     3741.18     60.02 o 
   5   4   6      340.87      281.34      6.23 o 
   6   4   6     4613.93     4670.85     47.63 o 
   7   4   6     1429.38     1302.65     30.08 o 
   8   4   6     1844.68     1841.39     47.44 o 
   9   4   6      592.03      599.27     17.36 o 
  10   4   6     1086.51     1050.74     36.16 o 
  11   4   6      533.08      593.17     18.75 o 
  12   4   6      313.98      242.12     41.23 o 
  13   4   6       15.13        2.39     33.56 o 
  14   4   6      325.37      280.65     32.79 o 
 -14   5   6       28.51      -22.38     37.85 o 
 -13   5   6       23.61        7.01     44.44 o 
 -12   5   6       16.66       11.82     20.06 o 
 -11   5   6      154.14      168.17     14.61 o 
 -10   5   6      516.61      481.00     18.02 o 
  -9   5   6      123.84      121.22     10.91 o 
  -8   5   6      176.57      145.15      8.65 o 
  -7   5   6      648.35      676.77     13.40 o 
  -6   5   6      811.34      826.29     15.16 o 
  -5   5   6     1885.00     1918.93     40.82 o 
  -4   5   6     1329.53     1230.67     53.24 o 
  -3   5   6     1665.69     1627.68     38.28 o 
  -2   5   6     3490.17     3728.34     42.46 o 
  -1   5   6    17498.91    17655.84    398.32 o 
   0   5   6     5437.21     5333.75    100.93 o 
   1   5   6    17318.99    17807.23    209.04 o 
   2   5   6     3428.21     3618.96     48.05 o 
   3   5   6     1460.49     1458.05     15.35 o 
   4   5   6     1335.05     1409.63     31.90 o 
   5   5   6     1690.43     1589.21     60.40 o 
   6   5   6      841.14      832.74     15.12 o 
   7   5   6      767.88      786.23     16.51 o 
   8   5   6      172.93      137.49      8.62 o 
   9   5   6      183.54      160.98     19.08 o 
  10   5   6      474.01      478.63     21.20 o 
  11   5   6       99.23      105.85     17.16 o 
  12   5   6       19.32      -10.78     15.65 o 
  13   5   6       10.61      102.89     86.59 o 
  14   5   6       22.64       78.52    109.85 o 
 -14   6   6      273.52      442.85     67.67 o 
 -13   6   6       45.47       33.67     28.49 o 
 -12   6   6      576.91      595.61     34.89 o 
 -11   6   6      313.34      294.82     20.87 o 
 -10   6   6     1739.05     1733.38     86.81 o 
  -9   6   6      628.75      591.47     16.80 o 
  -8   6   6      869.98      845.33     19.20 o 
  -7   6   6       83.59       72.46     10.90 o 
  -6   6   6     4602.23     4378.61    109.86 o 
  -5   6   6     2256.40     2232.05     26.45 o 
  -4   6   6     4084.86     4012.36     53.09 o 
  -3   6   6      384.50      351.78     10.75 o 
  -2   6   6     1152.46     1079.74     17.18 o 
  -1   6   6      534.72      571.50     16.81 o 
   0   6   6    16661.55    17060.94    280.28 o 
   1   6   6      501.18      505.39     15.22 o 
   2   6   6     1026.05      924.25     27.14 o 
   3   6   6      372.39      350.00      9.81 o 
   4   6   6     4016.91     4007.22     40.86 o 
   5   6   6     2184.33     2164.89     39.52 o 
   6   6   6     4658.83     4686.56    102.22 o 
   7   6   6       77.66       65.41      9.67 o 
   8   6   6     1027.36     1016.16     25.52 o 
   9   6   6      618.35      593.16     16.03 o 
  10   6   6     1796.35     1829.68     41.75 o 
  11   6   6      309.88      257.30     36.28 o 
  12   6   6      584.48      642.64     33.43 o 
  13   6   6       46.34       54.34     26.88 o 
 -13   7   6      103.32       80.89     41.28 o 
 -12   7   6       28.36       58.36     36.06 o 
 -11   7   6      292.19      311.30     27.78 o 
 -10   7   6      207.77      240.70     16.80 o 
  -9   7   6      129.37      123.26     12.12 o 
  -8   7   6      245.67      246.39     18.92 o 
  -7   7   6      529.40      526.88     13.57 o 
  -6   7   6     1026.08     1003.87     21.11 o 
  -5   7   6     2906.35     2893.43     29.07 o 
  -4   7   6     2349.30     2220.00     55.81 o 
  -3   7   6      503.71      486.66      8.79 o 
  -2   7   6     4952.44     5125.63     44.69 o 
  -1   7   6     6391.81     6454.86     71.58 o 
   0   7   6     4311.62     4064.43     89.41 o 
   1   7   6     6258.91     6273.39     63.82 o 
   2   7   6     4995.36     4564.09    230.84 o 
   3   7   6      383.80      352.56      8.62 o 
   4   7   6     2418.30     2285.62     54.60 o 
   5   7   6     3038.63     3047.99     65.16 o 
   6   7   6     1054.18     1044.51     17.74 o 
   7   7   6      412.74      421.86     13.12 o 
   8   7   6      285.78      290.62     20.45 o 
   9   7   6      136.62      141.15     10.65 o 
  10   7   6      196.33      175.91     17.83 o 
  11   7   6      315.62      308.47     16.50 o 
  12   7   6       31.12       82.31     27.11 o 
  13   7   6       89.36       67.36     52.81 o 
 -13   8   6       83.69      278.22     51.02 o 
 -12   8   6       52.51      108.06     23.59 o 
 -11   8   6       66.09       32.22     22.31 o 
 -10   8   6       61.33       98.07     28.57 o 
  -9   8   6       55.04       25.69     12.35 o 
  -8   8   6      444.26      497.59     25.14 o 
  -7   8   6      262.17      242.63     20.09 o 
  -6   8   6      641.05      613.16     28.91 o 
  -5   8   6     2234.96     2216.30     61.31 o 
  -4   8   6      402.49      391.58     11.34 o 
  -3   8   6     2764.01     2722.53     26.73 o 
  -2   8   6     1536.48     1613.29     36.07 o 
  -1   8   6      526.83      524.78     10.88 o 
   0   8   6     1628.64     1567.61     28.88 o 
   1   8   6      539.43      558.19     16.77 o 
   2   8   6     1427.15     1419.73     38.60 o 
   3   8   6     2771.29     2585.07     33.58 o 
   4   8   6      387.75      378.75     38.99 o 
   5   8   6     2165.14     2146.57     34.52 o 
   6   8   6      635.31      633.04     26.32 o 
   7   8   6      250.01      237.71     14.31 o 
   8   8   6      477.03      457.85     20.85 o 
   9   8   6       46.93        8.95      9.26 o 
  10   8   6       53.61       59.92     16.28 o 
  11   8   6       76.91      113.09     15.73 o 
  12   8   6       40.89       58.52     33.12 o 
 -12   9   6       26.00       90.16     29.81 o 
 -11   9   6      124.97      155.55     28.08 o 
 -10   9   6      845.02      841.35     24.47 o 
  -9   9   6      294.06      265.62     23.59 o 
  -8   9   6      971.18      993.45     20.68 o 
  -7   9   6      147.25      162.64     11.62 o 
  -6   9   6      619.02      600.02     16.11 o 
  -5   9   6      865.62      803.94     26.34 o 
  -4   9   6      704.49      707.22     14.63 o 
  -3   9   6      569.73      557.51     17.39 o 
  -2   9   6       57.41       30.86      8.35 o 
  -1   9   6     1369.92     1445.20     20.29 o 
   0   9   6      492.89      484.53     16.22 o 
   1   9   6     1404.15     1473.56     38.84 o 
   2   9   6       51.65       62.62      9.81 o 
   3   9   6      554.12      514.30     29.39 o 
   4   9   6      766.07      779.85     44.70 o 
   5   9   6      913.78      788.68     25.76 o 
   6   9   6      646.92      629.76     18.44 o 
   7   9   6      142.33      149.30     14.50 o 
   8   9   6      958.43      956.15     20.37 o 
   9   9   6      293.65      290.64     14.50 o 
  10   9   6      869.88      886.46     23.67 o 
  11   9   6      130.91      197.02     19.20 o 
  12   9   6       21.93       19.48     28.16 o 
 -11  10   6      144.76      172.66     30.61 o 
 -10  10   6      338.40      362.27     23.28 o 
  -9  10   6      340.76      362.36     18.11 o 
  -8  10   6     1679.74     1806.28     29.17 o 
  -7  10   6      438.21      449.23     14.67 o 
  -6  10   6      719.06      733.69     17.20 o 
  -5  10   6      118.22      109.21     14.78 o 
  -4  10   6      512.88      518.67     15.60 o 
  -3  10   6      119.38      103.90     17.01 o 
  -2  10   6     1006.58      948.30     24.07 o 
  -1  10   6     3048.14     3017.57     44.65 o 
   0  10   6       23.10       13.13      6.96 o 
   1  10   6     3145.36     3113.23     57.95 o 
   2  10   6      835.69      789.40     22.53 o 
   3  10   6      109.23      102.04     12.16 o 
   4  10   6      638.55      682.59     26.83 o 
   5  10   6      121.88      126.54     12.54 o 
   6  10   6      617.28      663.34     24.06 o 
   7  10   6      435.91      446.90     30.86 o 
   8  10   6     1762.22     1844.76     36.14 o 
   9  10   6      344.22      382.26     17.78 o 
  10  10   6      340.52      376.80     30.30 o 
  11  10   6      165.02      229.88     25.67 o 
 -11  11   6      103.36      129.07     45.88 o 
 -10  11   6       64.36       69.52     34.04 o 
  -9  11   6        1.56       74.28     48.84 o 
  -8  11   6       33.19       93.29     19.30 o 
  -7  11   6      634.41      684.30     35.51 o 
  -6  11   6      183.37      189.05     17.94 o 
  -5  11   6      630.73      611.91     20.16 o 
  -4  11   6      239.74      205.23     26.15 o 
  -3  11   6     2526.62     2668.23     37.74 o 
  -2  11   6      911.76      910.66     20.52 o 
  -1  11   6     4859.51     5047.03     73.36 o 
   0  11   6       45.65       18.38     12.64 o 
   1  11   6     4583.31     4555.68     59.82 o 
   2  11   6      914.27      933.95     22.79 o 
   3  11   6     2618.69     2746.09     43.74 o 
   4  11   6      247.82      192.76     18.62 o 
   5  11   6      535.26      530.26     19.70 o 
   6  11   6      170.12      207.11     21.55 o 
   7  11   6      568.80      558.77     26.78 o 
   8  11   6       37.59       51.30     17.06 o 
   9  11   6        2.13       -1.89     15.30 o 
  10  11   6       58.79       87.39     19.22 o 
  11  11   6      103.04      191.02     46.47 o 
 -10  12   6      605.68      643.88    123.34 o 
  -9  12   6       70.30      111.07     20.96 o 
  -8  12   6      689.95      733.58     27.60 o 
  -7  12   6       36.88       32.77     16.34 o 
  -6  12   6     1020.48     1041.54     24.58 o 
  -5  12   6       68.07       44.24     19.38 o 
  -4  12   6      329.71      277.33     17.24 o 
  -3  12   6      539.55      549.22     20.38 o 
  -2  12   6       49.28       56.76     11.91 o 
  -1  12   6      158.41      156.21     11.82 o 
   0  12   6      290.55      374.26     14.30 o 
   1  12   6      147.28      156.71     12.89 o 
   2  12   6       68.27       65.54     13.51 o 
   3  12   6      552.57      521.20     22.64 o 
   4  12   6      279.62      272.51     17.74 o 
   5  12   6       74.76       64.67     23.85 o 
   6  12   6     1163.10     1152.53     28.78 o 
   7  12   6       34.92       20.18     26.16 o 
   8  12   6      618.47      644.15     28.86 o 
   9  12   6       75.99       86.48     22.20 o 
  10  12   6      637.53      773.22     61.35 o 
  -9  13   6       41.36       67.84     82.02 o 
  -8  13   6      209.93      198.30     33.31 o 
  -7  13   6       40.06       65.14     38.59 o 
  -6  13   6      131.87      172.29     32.10 o 
  -5  13   6     1602.70     1620.08     48.18 o 
  -4  13   6      567.85      556.67     29.86 o 
  -3  13   6      256.53      287.33     18.29 o 
  -2  13   6      342.07      335.70     18.23 o 
  -1  13   6     2647.53     2660.49     39.62 o 
   0  13   6     1059.89     1088.09     23.35 o 
   1  13   6     2731.25     2892.32     63.96 o 
   2  13   6      358.68      346.21     19.27 o 
   3  13   6      185.55      188.05     27.21 o 
   4  13   6      557.12      515.53     53.36 o 
   5  13   6     1614.63     1730.50     54.93 o 
   6  13   6      121.26      128.07     20.31 o 
   7  13   6       25.28      101.44     54.34 o 
   8  13   6      231.09      205.95     24.63 o 
  -8  14   6      421.09      383.79     52.20 o 
  -7  14   6      264.60      262.35     27.37 o 
  -6  14   6      124.40      147.72     23.84 o 
  -5  14   6      140.42      106.91     32.77 o 
  -4  14   6      288.71      299.29     29.24 o 
  -3  14   6      164.35      203.72     21.17 o 
  -2  14   6      122.47      129.11     20.49 o 
  -1  14   6      248.13      218.41     17.08 o 
   0  14   6      166.73      140.75     23.20 o 
   1  14   6      250.58      247.53     17.80 o 
   2  14   6      111.25      143.82     24.54 o 
   3  14   6      173.35      191.68     19.52 o 
   4  14   6      316.23      338.83     23.81 o 
   5  14   6      157.77      170.63     25.08 o 
   6  14   6      131.56      131.15     41.83 o 
   7  14   6      292.72      264.14     28.25 o 
   8  14   6      449.69      418.22     51.61 o 
  -6  15   6       87.89       -5.19     35.01 o 
  -5  15   6       75.54       33.74     24.52 o 
  -4  15   6      323.85      287.47     25.49 o 
  -3  15   6       82.66       23.16     19.12 o 
  -2  15   6      178.25      187.99     21.41 o 
  -1  15   6       12.30      144.77     99.45 o 
   0  15   6      424.79      468.80     53.11 o 
   1  15   6       12.29       79.02     31.50 o 
   2  15   6      177.10      162.86     20.19 o 
   3  15   6       88.84       52.53     46.05 o 
   4  15   6      348.94      361.81     28.42 o 
   5  15   6       81.28      149.01     40.40 o 
   6  15   6       78.36      338.45     53.91 o 
   7  15   6       16.51      -39.61     39.61 o 
  -4  16   6      748.82      870.76     74.04 o 
  -3  16   6      122.03      -16.06     37.85 o 
  -2  16   6      624.16      649.68     42.12 o 
  -1  16   6      297.63      396.25     61.06 o 
   0  16   6       54.06       17.62     18.54 o 
   1  16   6      296.19      286.26     25.17 o 
   2  16   6      624.65      663.44     42.05 o 
   3  16   6      122.26      194.44     49.36 o 
   4  16   6      822.13      947.64     67.13 o 
   1   0   7     2587.46     2968.43     60.71 o 
   2   0   7      948.86      937.38     33.26 o 
   3   0   7     4160.18     4469.18    108.25 o 
   4   0   7    10233.19     9650.19    187.81 o 
   5   0   7      814.88      675.99     14.19 o 
   6   0   7       91.15      112.65     13.65 o 
   7   0   7       18.55       33.43      6.19 o 
   8   0   7     5663.41     5714.45     88.99 o 
   9   0   7     2042.36     2022.05     35.87 o 
  10   0   7      922.77      901.33     18.43 o 
  11   0   7      220.42      247.31     13.82 o 
  12   0   7        7.58       28.68     16.80 o 
  13   0   7        2.14       25.75     13.60 o 
  14   0   7      164.64      168.24     57.36 o 
 -14   1   7      259.46      279.87     42.03 o 
 -13   1   7       51.00       89.47     29.14 o 
 -12   1   7      535.11      584.79     23.43 o 
 -11   1   7      370.65      374.74     18.64 o 
 -10   1   7       39.27       32.94     11.03 o 
  -9   1   7     1360.48     1343.38     33.43 o 
  -8   1   7     2804.47     2712.18     57.67 o 
  -7   1   7      386.01      385.80      8.37 o 
  -6   1   7     4452.28     4527.92     86.57 o 
  -5   1   7     3056.29     3036.08     60.14 o 
  -4   1   7     4450.10     4408.51     93.34 o 
  -3   1   7     1223.72     1330.26     18.59 o 
  -2   1   7    11713.71    11184.93    221.66 o 
  -1   1   7     3147.99     3304.54     52.32 o 
   0   1   7    34500.43    35218.24    744.27 o 
   1   1   7     3074.93     3190.11     43.39 o 
   2   1   7    11809.73    11017.61    238.95 o 
   3   1   7     1143.12     1238.32     21.21 o 
   4   1   7     4193.67     3879.12    130.53 o 
   5   1   7     3016.07     2923.41     61.77 o 
   6   1   7     4533.01     4661.04     82.05 o 
   7   1   7      344.99      336.73     12.71 o 
   8   1   7     2886.59     2714.56     49.64 o 
   9   1   7     1320.76     1290.95     37.22 o 
  10   1   7       41.97       49.53      9.17 o 
  11   1   7      360.33      331.06     14.54 o 
  12   1   7      552.15      570.40     17.93 o 
  13   1   7       69.16       52.07     17.76 o 
  14   1   7      234.33      278.39     43.60 o 
 -14   2   7       12.65      -15.88     18.90 o 
 -13   2   7       64.69      105.15     18.63 o 
 -12   2   7      173.17      169.17     20.86 o 
 -11   2   7      275.28      230.34     12.64 o 
 -10   2   7     1031.25     1026.75     24.04 o 
  -9   2   7      911.42      942.47     27.20 o 
  -8   2   7      508.13      507.51     13.00 o 
  -7   2   7     2345.22     2327.95     58.29 o 
  -6   2   7    10075.98     9763.26    195.68 o 
  -5   2   7     5819.56     5952.10     78.54 o 
  -4   2   7     2320.21     2358.40     41.55 o 
  -3   2   7     1767.44     1646.79     17.66 o 
  -2   2   7     3515.95     3721.66    102.76 o 
  -1   2   7     5716.12     6286.68     89.15 o 
   0   2   7       38.57       46.14      6.66 o 
   1   2   7     6489.62     6866.11     98.73 o 
   2   2   7     3714.12     4041.79     59.38 o 
   3   2   7     1731.41     1621.08     29.22 o 
   4   2   7     2459.10     2449.92     27.42 o 
   5   2   7     5729.68     5694.69    145.32 o 
   6   2   7    10107.50     9585.93    163.62 o 
   7   2   7     2514.98     2495.01     52.12 o 
   8   2   7      460.75      460.23     15.08 o 
   9   2   7      754.19      767.46     14.23 o 
  10   2   7     1124.65     1174.79     31.09 o 
  11   2   7      357.41      322.01     17.85 o 
  12   2   7      154.79      184.28     15.36 o 
  13   2   7       52.85       45.39     18.19 o 
  14   2   7        9.74      -17.18     19.47 o 
 -14   3   7      616.86      633.11     39.79 o 
 -13   3   7      392.89      439.51     31.87 o 
 -12   3   7      103.34       70.59     14.69 o 
 -11   3   7      375.47      453.14     15.45 o 
 -10   3   7     1236.49     1247.59     19.73 o 
  -9   3   7        6.89        7.27      6.73 o 
  -8   3   7      700.83      705.64     13.68 o 
  -7   3   7     3360.03     3228.45     38.73 o 
  -6   3   7     4612.00     4580.26     85.67 o 
  -5   3   7     3873.17     3993.58     66.74 o 
  -4   3   7    13872.89    14030.62    228.08 o 
  -3   3   7      775.95      861.62     30.72 o 
  -2   3   7     1921.63     2035.12     24.52 o 
  -1   3   7      207.49      280.91     12.22 o 
   0   3   7    16843.88    16323.18    321.72 o 
   1   3   7      166.99      207.41      8.01 o 
   2   3   7     2161.67     2290.52     23.43 o 
   3   3   7      699.68      738.67     13.61 o 
   4   3   7    14145.59    14256.59    180.67 o 
   5   3   7     3749.95     3640.35     54.06 o 
   6   3   7     4534.29     4402.35     59.64 o 
   7   3   7     3337.15     3138.58     85.13 o 
   8   3   7      689.07      655.03     11.89 o 
   9   3   7       11.49       26.88      8.87 o 
  10   3   7     1249.44     1228.73     24.15 o 
  11   3   7      368.10      419.27     18.28 o 
  12   3   7      115.50      147.45     21.52 o 
  13   3   7      419.87      362.74     51.41 o 
  14   3   7      636.73      704.80     33.21 o 
 -14   4   7      136.69      123.89     30.62 o 
 -13   4   7       66.81       26.55     20.14 o 
 -12   4   7       42.92       39.40     16.05 o 
 -11   4   7      288.95      308.71     18.69 o 
 -10   4   7     2446.77     2449.15     54.42 o 
  -9   4   7       50.63       40.79      9.21 o 
  -8   4   7     1506.61     1543.86     25.17 o 
  -7   4   7      366.04      354.41     14.63 o 
  -6   4   7      869.82      863.62     24.16 o 
  -5   4   7     3350.23     3291.47     34.00 o 
  -4   4   7     7105.73     7250.58    131.63 o 
  -3   4   7     5993.75     6360.38    107.52 o 
  -2   4   7      789.76      819.76     12.62 o 
  -1   4   7    14719.04    15252.87    205.77 o 
   0   4   7     7778.97     7843.83    128.90 o 
   1   4   7    14688.88    14844.33    239.37 o 
   2   4   7      733.81      751.13     13.28 o 
   3   4   7     6359.24     6612.96     88.60 o 
   4   4   7     7297.92     7012.92    133.24 o 
   5   4   7     3371.79     3282.98     31.67 o 
   6   4   7      803.83      759.89     25.01 o 
   7   4   7      287.80      260.75      8.69 o 
   8   4   7     1571.19     1521.88     28.68 o 
   9   4   7       86.05       66.50     12.63 o 
  10   4   7     2415.63     2397.64     44.00 o 
  11   4   7      236.64      213.12     16.84 o 
  12   4   7       30.35       54.53     15.77 o 
  13   4   7       91.82      133.04     23.38 o 
  14   4   7      120.43       87.66     27.31 o 
 -13   5   7       60.32      135.04     29.80 o 
 -12   5   7      777.46      836.29     40.28 o 
 -11   5   7      334.04      365.88     17.29 o 
 -10   5   7      157.40      161.04     11.48 o 
  -9   5   7      552.65      532.05     17.62 o 
  -8   5   7       61.63       66.29      7.60 o 
  -7   5   7      259.49      213.12      9.23 o 
  -6   5   7     1067.85     1031.18     18.53 o 
  -5   5   7     1136.12     1154.44     23.38 o 
  -4   5   7      816.88      794.25      9.90 o 
  -3   5   7      351.08      356.89      7.95 o 
  -2   5   7     1078.07     1063.02     16.58 o 
  -1   5   7     1504.04     1519.12     25.80 o 
   0   5   7     1676.93     1625.00     50.23 o 
   1   5   7     1466.05     1383.79     42.33 o 
   2   5   7     1079.57     1046.27     19.71 o 
   3   5   7      340.71      344.00     12.60 o 
   4   5   7      906.26      868.19     21.93 o 
   5   5   7     1160.86     1158.52     34.54 o 
   6   5   7     1123.71     1143.84     25.96 o 
   7   5   7      238.38      208.92     22.59 o 
   8   5   7       65.70       91.00     10.59 o 
   9   5   7      531.15      482.68     13.80 o 
  10   5   7      182.66      158.81     26.54 o 
  11   5   7      395.98      366.40     19.01 o 
  12   5   7      752.22      781.22     82.96 o 
  13   5   7       75.08       56.66     21.75 o 
  14   5   7        3.77        9.24     30.14 o 
 -13   6   7        4.33       30.89     26.55 o 
 -12   6   7      231.45      217.39     74.31 o 
 -11   6   7      310.24      305.61     28.03 o 
 -10   6   7      210.73      167.68     19.04 o 
  -9   6   7       17.23       26.82      8.48 o 
  -8   6   7      315.54      328.40     13.28 o 
  -7   6   7       84.80       90.66     11.41 o 
  -6   6   7     1552.58     1484.49     25.26 o 
  -5   6   7      665.21      729.32     11.19 o 
  -4   6   7     4026.00     3970.62     74.79 o 
  -3   6   7      970.59     1050.89     15.53 o 
  -2   6   7     1575.99     1530.57     35.29 o 
  -1   6   7      110.76       93.40      5.51 o 
   0   6   7     1227.40     1284.09     14.55 o 
   1   6   7      124.00       98.51      6.02 o 
   2   6   7     1545.69     1520.04     26.91 o 
   3   6   7      987.63     1083.51     22.46 o 
   4   6   7     4072.32     3980.01     54.68 o 
   5   6   7      624.64      652.70     24.16 o 
   6   6   7     1510.41     1480.25     46.48 o 
   7   6   7       98.13      133.66     13.81 o 
   8   6   7      322.84      305.75     12.05 o 
   9   6   7        8.27       -1.20      7.98 o 
  10   6   7      171.47      129.27     14.30 o 
  11   6   7      319.90      342.67     16.37 o 
  12   6   7      235.34      211.26     21.36 o 
  13   6   7        5.98       10.21     20.29 o 
 -13   7   7        4.71      -26.34     32.12 o 
 -12   7   7      271.61      284.98     33.56 o 
 -11   7   7      170.06      180.28     27.81 o 
 -10   7   7      161.22      168.88     17.37 o 
  -9   7   7      128.57      131.37     11.32 o 
  -8   7   7      740.12      746.13     19.86 o 
  -7   7   7      194.80      181.22     18.71 o 
  -6   7   7     1382.37     1378.61     17.21 o 
  -5   7   7       78.39       70.93     10.78 o 
  -4   7   7     1546.79     1547.86     31.95 o 
  -3   7   7      510.85      521.94     10.62 o 
  -2   7   7     9019.27     8925.85    140.04 o 
  -1   7   7     2225.79     2222.90     26.83 o 
   0   7   7     1488.79     1576.07     25.12 o 
   1   7   7     2163.47     2047.64     83.91 o 
   2   7   7     8952.15     8839.11     86.30 o 
   3   7   7      536.75      540.94     12.23 o 
   4   7   7     1436.99     1464.24     43.67 o 
   5   7   7       54.07       50.51      7.66 o 
   6   7   7     1465.40     1468.75     42.11 o 
   7   7   7      170.37      159.99     12.32 o 
   8   7   7      643.33      621.65     14.27 o 
   9   7   7      138.82      133.51     12.15 o 
  10   7   7      129.36       90.61     13.76 o 
  11   7   7      193.31      173.92     14.90 o 
  12   7   7      279.00      257.43     28.78 o 
  13   7   7        1.52      -32.12     32.12 o 
 -12   8   7      403.25      421.30     35.10 o 
 -11   8   7      588.41      630.40     26.12 o 
 -10   8   7      434.98      423.12     41.38 o 
  -9   8   7     1022.39     1040.91     28.39 o 
  -8   8   7      393.19      384.22     13.81 o 
  -7   8   7       37.70       49.05     12.76 o 
  -6   8   7      336.28      296.64     12.70 o 
  -5   8   7      799.38      839.02     17.41 o 
  -4   8   7      289.13      301.81     17.88 o 
  -3   8   7      362.72      370.69     10.20 o 
  -2   8   7      105.46       98.85      5.31 o 
  -1   8   7     3895.18     4094.40     92.94 o 
   0   8   7      671.58      703.06     12.16 o 
   1   8   7     4280.84     4174.37    191.84 o 
   2   8   7      130.45      124.38     12.23 o 
   3   8   7      512.31      481.03     22.66 o 
   4   8   7      317.54      340.30     18.94 o 
   5   8   7      945.04      972.52     19.58 o 
   6   8   7      395.19      382.36     12.36 o 
   7   8   7       13.73       13.98      8.92 o 
   8   8   7      362.38      380.22     14.56 o 
   9   8   7      977.57      994.59     25.27 o 
  10   8   7      438.56      417.56     17.24 o 
  11   8   7      579.25      600.42     31.69 o 
  12   8   7      361.71      350.80     43.34 o 
 -12   9   7       31.62      -21.46     21.46 o 
 -11   9   7      164.71      160.89     29.26 o 
 -10   9   7      462.15      499.14     26.42 o 
  -9   9   7       74.55       98.12     15.51 o 
  -8   9   7      262.53      210.31     17.62 o 
  -7   9   7      309.47      283.69     14.84 o 
  -6   9   7     1470.62     1456.44     28.11 o 
  -5   9   7      421.11      455.45     14.07 o 
  -4   9   7     3770.56     3699.08     41.73 o 
  -3   9   7      428.60      426.22     14.46 o 
  -2   9   7      698.81      692.04     17.14 o 
  -1   9   7     3494.07     3557.68     47.29 o 
   0   9   7    11070.22    10779.11     99.00 o 
   1   9   7     3459.63     3557.24     48.19 o 
   2   9   7      645.36      649.59     14.53 o 
   3   9   7      382.44      357.91     13.31 o 
   4   9   7     3748.41     3768.22    110.61 o 
   5   9   7      392.53      418.00     14.73 o 
   6   9   7     1211.45     1178.94     22.30 o 
   7   9   7      267.73      229.07     13.60 o 
   8   9   7      337.02      336.18     13.82 o 
   9   9   7       75.51      113.87     17.71 o 
  10   9   7      436.01      476.40     19.33 o 
  11   9   7      153.74      185.15     21.60 o 
  12   9   7       33.95       39.22     41.73 o 
 -11  10   7      126.02      180.11     31.22 o 
 -10  10   7      415.80      402.02     36.79 o 
  -9  10   7      331.47      348.40     17.60 o 
  -8  10   7      617.76      592.50     23.85 o 
  -7  10   7      831.78      823.72     23.78 o 
  -6  10   7      714.40      650.68     22.53 o 
  -5  10   7      257.29      241.65     12.29 o 
  -4  10   7       55.76       57.95     16.25 o 
  -3  10   7      370.97      374.01     12.21 o 
  -2  10   7     1151.17     1123.65     27.52 o 
  -1  10   7      529.47      544.22     15.27 o 
   0  10   7       12.43        6.34      8.33 o 
   1  10   7      395.78      382.69     15.21 o 
   2  10   7     1080.68     1069.21     31.03 o 
   3  10   7      315.83      302.51     16.75 o 
   4  10   7       62.83       69.14     19.20 o 
   5  10   7      182.25      162.69     12.40 o 
   6  10   7      704.79      687.00     44.84 o 
   7  10   7      894.89      940.19     22.20 o 
   8  10   7      658.34      653.89     23.70 o 
   9  10   7      332.04      360.98     24.42 o 
  10  10   7      425.53      420.54     22.51 o 
  11  10   7      122.75      143.43     24.50 o 
 -10  11   7      262.36      270.28     33.39 o 
  -9  11   7      583.00      563.47     24.52 o 
  -8  11   7        9.75       22.48     22.06 o 
  -7  11   7      250.47      280.71     17.32 o 
  -6  11   7      419.90      416.63     17.75 o 
  -5  11   7      440.36      467.50     20.19 o 
  -4  11   7      292.43      296.85     14.28 o 
  -3  11   7      191.53      219.63     12.19 o 
  -2  11   7     1435.76     1456.99     24.77 o 
  -1  11   7      584.22      643.83     21.03 o 
   0  11   7       85.68       79.92     10.35 o 
   1  11   7      580.83      645.93     30.12 o 
   2  11   7     1452.28     1423.07     45.45 o 
   3  11   7      177.78      197.27     14.52 o 
   4  11   7      261.01      242.97     15.79 o 
   5  11   7      415.48      412.59     25.42 o 
   6  11   7      427.66      438.73     20.19 o 
   7  11   7      228.67      262.95     25.89 o 
   8  11   7        5.09       45.37     33.56 o 
   9  11   7      572.45      590.27     47.78 o 
  10  11   7      287.32      269.81     21.62 o 
  11  11   7      109.10      153.75     45.88 o 
 -10  12   7       24.08       53.37     41.87 o 
  -9  12   7      221.39      217.59     34.83 o 
  -8  12   7       46.55       44.02     17.90 o 
  -7  12   7       18.07       11.15     19.76 o 
  -6  12   7      522.27      561.77     26.25 o 
  -5  12   7       39.24       57.94     15.91 o 
  -4  12   7      182.93      186.67     13.27 o 
  -3  12   7      572.16      557.28     28.66 o 
  -2  12   7      703.03      693.68     48.52 o 
  -1  12   7      447.68      379.24     15.74 o 
   0  12   7      413.15      446.81     14.84 o 
   1  12   7      441.54      394.80     15.41 o 
   2  12   7      708.65      710.99     21.93 o 
   3  12   7      589.15      604.68     21.09 o 
   4  12   7      179.98      182.07     19.78 o 
   5  12   7       46.79       44.22     24.02 o 
   6  12   7      528.94      576.57     27.24 o 
   7  12   7       23.75       -0.96     14.99 o 
   8  12   7       46.10        4.90     30.91 o 
   9  12   7      211.86      230.96     33.45 o 
  -9  13   7      373.53      369.24     37.20 o 
  -8  13   7      493.08      489.66     24.67 o 
  -7  13   7      401.41      404.01     23.95 o 
  -6  13   7      119.80      146.09     32.26 o 
  -5  13   7      528.57      594.58     22.01 o 
  -4  13   7      693.78      647.79     23.45 o 
  -3  13   7      358.52      351.89     19.98 o 
  -2  13   7      206.81      227.18     22.49 o 
  -1  13   7       35.73       46.60     13.12 o 
   0  13   7      193.10      180.39     15.06 o 
   1  13   7       47.38       59.97     17.98 o 
   2  13   7      242.43      294.67     17.84 o 
   3  13   7      383.52      356.76     27.25 o 
   4  13   7      613.52      604.94     26.66 o 
   5  13   7      577.11      627.67     24.20 o 
   6  13   7       91.62      116.91     20.12 o 
   7  13   7      430.99      439.37     44.88 o 
   8  13   7      446.11      433.82     35.03 o 
  -8  14   7      249.09      387.76     60.82 o 
  -7  14   7      150.58      109.00     24.28 o 
  -6  14   7      174.22      170.31     25.47 o 
  -5  14   7      535.31      550.91     29.94 o 
  -4  14   7      169.17      148.62     17.38 o 
  -3  14   7      525.28      526.62     20.75 o 
  -2  14   7      505.08      516.18     30.31 o 
  -1  14   7     1060.56     1118.32     46.87 o 
   0  14   7        5.36      -16.18     16.18 o 
   1  14   7     1100.75     1191.28     29.36 o 
   2  14   7      464.55      479.58     31.26 o 
   3  14   7      557.30      580.52     24.31 o 
   4  14   7      144.72      109.87     27.65 o 
   5  14   7      553.22      625.67     74.57 o 
   6  14   7      151.76      214.38     52.16 o 
   7  14   7      206.02      217.82     53.23 o 
  -6  15   7      211.03      273.62     53.91 o 
  -5  15   7      701.30      684.54     32.45 o 
  -4  15   7      290.76      321.13     34.85 o 
  -3  15   7      944.74      885.08     29.10 o 
  -2  15   7       96.48       92.83     17.56 o 
  -1  15   7      126.84       93.45     22.78 o 
   0  15   7      826.37      977.44     62.51 o 
   1  15   7      119.42      129.74     18.29 o 
   2  15   7       57.35       92.99     17.93 o 
   3  15   7     1016.78     1005.82     43.22 o 
   4  15   7      286.93      258.36     25.52 o 
   5  15   7      766.27      798.80     89.72 o 
   6  15   7      187.43      239.79     55.04 o 
   7  15   7      154.57       69.38     49.95 o 
  -4  16   7      100.90       68.26     48.77 o 
  -2  16   7      404.62      316.07     55.04 o 
  -1  16   7      115.64      146.87     37.58 o 
   0  16   7      159.20      160.24     33.44 o 
   1  16   7      126.83       85.23     29.72 o 
   2  16   7      379.04      392.50     30.29 o 
   3  16   7      139.41      148.56     43.04 o 
   4  16   7       99.08        3.43     39.61 o 
   0   0   8     6473.36     7204.62    234.46 o 
   1   0   8      299.77      214.17     17.21 o 
   2   0   8    10423.33     9899.91    215.22 o 
   3   0   8       48.85       55.86      4.86 o 
   4   0   8     1462.23     1423.52     28.82 o 
   5   0   8    15434.75    15895.08    305.65 o 
   6   0   8      548.18      546.30     10.55 o 
   7   0   8     1248.29     1264.69     25.81 o 
   8   0   8      587.36      605.09     27.94 o 
   9   0   8       44.96       45.45      8.20 o 
  10   0   8       59.91       60.01      9.18 o 
  11   0   8      452.84      437.29     18.16 o 
  12   0   8      987.39     1013.88     22.01 o 
  13   0   8       29.46       18.84     20.87 o 
  14   0   8        1.87       -8.76     26.69 o 
 -14   1   8      124.12      143.91     27.69 o 
 -13   1   8      403.93      417.22     21.51 o 
 -12   1   8      373.09      408.36     29.81 o 
 -11   1   8      601.99      593.68     18.93 o 
 -10   1   8      746.91      710.45     22.62 o 
  -9   1   8     3358.48     3337.30     40.38 o 
  -8   1   8     3150.94     3002.72     65.42 o 
  -7   1   8     1425.44     1506.57     21.96 o 
  -6   1   8     4021.19     3880.11     70.24 o 
  -5   1   8     1598.97     1777.44     27.43 o 
  -4   1   8     1301.04     1306.44     29.55 o 
  -3   1   8     2855.46     2626.00     56.65 o 
  -2   1   8     1869.16     1919.09     74.72 o 
  -1   1   8     3077.05     3320.95     80.51 o 
   0   1   8     9948.39    11292.46    227.63 o 
   1   1   8     2729.78     2870.80     37.16 o 
   2   1   8     2177.35     2269.08     44.62 o 
   3   1   8     2669.32     2477.31     25.01 o 
   4   1   8     1158.98     1079.28     30.18 o 
   5   1   8     1512.68     1577.95     44.00 o 
   6   1   8     4232.77     4283.60     71.43 o 
   7   1   8     1457.80     1471.47     54.77 o 
   8   1   8     2935.52     2762.50     41.76 o 
   9   1   8     3462.93     3265.05    121.79 o 
  10   1   8      752.01      741.96     20.82 o 
  11   1   8      539.87      539.52     20.33 o 
  12   1   8      383.09      461.30     16.48 o 
  13   1   8      377.24      380.93     27.82 o 
  14   1   8      123.26      115.76     23.35 o 
 -14   2   8      197.07      222.93     27.10 o 
 -13   2   8      250.51      277.95     21.25 o 
 -12   2   8      734.44      764.10     24.45 o 
 -11   2   8      466.14      472.70     15.47 o 
 -10   2   8     1134.87     1110.27     41.60 o 
  -9   2   8      625.43      638.26     17.24 o 
  -8   2   8      974.80      945.59     22.75 o 
  -7   2   8     2219.18     2340.03     49.88 o 
  -6   2   8     1496.39     1532.91     28.87 o 
  -5   2   8       76.66      103.43      4.16 o 
  -4   2   8      971.83      887.39     33.79 o 
  -3   2   8     8593.56     9042.86    127.90 o 
  -2   2   8     1514.42     1807.50    103.30 o 
  -1   2   8      915.39      969.70     24.99 o 
   0   2   8     4382.12     4029.78     76.82 o 
   1   2   8      791.09      802.94     21.48 o 
   2   2   8     1516.74     1805.30     50.46 o 
   3   2   8     8632.69     9073.16     93.54 o 
   4   2   8      907.70      877.59     11.11 o 
   5   2   8       93.82      120.00      6.40 o 
   6   2   8     1576.25     1652.01     22.74 o 
   7   2   8     2115.34     2138.86     59.67 o 
   8   2   8     1089.94     1049.74     14.60 o 
   9   2   8      578.55      565.94     15.03 o 
  10   2   8     1173.62     1111.34     54.02 o 
  11   2   8      430.20      448.52     17.28 o 
  12   2   8      785.86      783.42     36.24 o 
  13   2   8      267.05      282.58     24.76 o 
  14   2   8      172.34      195.87     25.79 o 
 -14   3   8      103.70       24.15     43.31 o 
 -13   3   8        2.91      -10.13     14.55 o 
 -12   3   8      531.80      573.74     32.53 o 
 -11   3   8       74.63       56.56     11.55 o 
 -10   3   8      894.60      918.64     35.83 o 
  -9   3   8      319.74      342.24     20.86 o 
  -8   3   8      205.42      198.08     19.59 o 
  -7   3   8      660.82      641.82     11.39 o 
  -6   3   8     1294.49     1216.16     25.96 o 
  -5   3   8      169.24      166.56      5.21 o 
  -4   3   8     7704.28     7987.31     83.17 o 
  -3   3   8     2691.05     3177.52     41.55 o 
  -2   3   8     3120.51     3469.18     95.12 o 
  -1   3   8     6224.95     6310.83     96.51 o 
   0   3   8     4310.39     4273.52     70.58 o 
   1   3   8     6388.24     6258.95     65.07 o 
   2   3   8     3165.34     3515.55     38.23 o 
   3   3   8     2593.47     2931.22     44.29 o 
   4   3   8     7659.37     7821.85    118.91 o 
   5   3   8      153.25      167.46      5.99 o 
   6   3   8     1232.77     1154.65     28.14 o 
   7   3   8      622.42      573.78      9.73 o 
   8   3   8      220.03      200.71      7.56 o 
   9   3   8      305.83      324.29     19.40 o 
  10   3   8      876.56      924.48     26.78 o 
  11   3   8       53.17       43.84     12.18 o 
  12   3   8      576.90      667.92     37.60 o 
  13   3   8        0.55       41.03     37.91 o 
  14   3   8      120.73       61.68     23.64 o 
 -14   4   8      538.06      477.81     53.37 o 
 -13   4   8      384.55      364.73     45.41 o 
 -12   4   8      134.94       80.89     15.24 o 
 -11   4   8      961.75     1072.46     24.07 o 
 -10   4   8     1875.61     1862.00     34.42 o 
  -9   4   8      467.32      492.76     13.20 o 
  -8   4   8     1799.54     1820.93     35.27 o 
  -7   4   8      969.84     1013.54     27.50 o 
  -6   4   8      359.82      428.42     10.22 o 
  -5   4   8        1.76        6.05      6.71 o 
  -4   4   8    13750.56    14086.55    227.72 o 
  -3   4   8     2098.16     2187.58     37.09 o 
  -2   4   8     1286.51     1420.08     22.54 o 
  -1   4   8     3786.73     4369.53    104.22 o 
   0   4   8    21075.63    21604.16    475.96 o 
   1   4   8     4049.45     4674.02     58.29 o 
   2   4   8     1322.18     1438.17     20.28 o 
   3   4   8     2106.40     2262.94     59.34 o 
   4   4   8    13600.81    13507.58    262.58 o 
   5   4   8        0.81       -3.84      3.84 o 
   6   4   8      407.80      468.17     12.93 o 
   7   4   8      949.27      960.47     31.90 o 
   8   4   8     1669.40     1575.81     24.55 o 
   9   4   8      451.18      450.58     12.43 o 
  10   4   8     1961.03     1856.65     76.15 o 
  11   4   8      887.42      909.07     25.03 o 
  12   4   8      144.29      119.49     24.27 o 
  13   4   8      393.11      456.38     28.09 o 
  14   4   8      559.39      665.60     42.38 o 
 -14   5   8       44.24      -18.95     39.03 o 
 -13   5   8      172.57      215.16     30.89 o 
 -12   5   8      361.62      394.04     40.74 o 
 -11   5   8       59.11       45.20     16.03 o 
 -10   5   8      903.42      910.16     24.39 o 
  -9   5   8      180.12      186.70     23.61 o 
  -8   5   8      488.15      503.94     18.35 o 
  -7   5   8     1261.90     1180.54     23.65 o 
  -6   5   8     1626.93     1586.58     36.46 o 
  -5   5   8      211.62      210.71      6.34 o 
  -4   5   8     1558.84     1483.57     35.01 o 
  -3   5   8     4709.61     4791.30     68.64 o 
  -2   5   8    12587.61    12393.40    165.64 o 
  -1   5   8     1143.30     1110.74     29.00 o 
   0   5   8      882.66      788.06     14.79 o 
   1   5   8     1272.80     1227.49     15.12 o 
   2   5   8    12496.82    11744.10    219.04 o 
   3   5   8     4813.03     4775.89     90.23 o 
   4   5   8     1634.72     1614.43     49.22 o 
   5   5   8      277.14      287.74      9.82 o 
   6   5   8     1435.79     1415.34     16.95 o 
   7   5   8     1441.55     1334.74     18.74 o 
   8   5   8      509.32      501.20     23.19 o 
   9   5   8      227.76      254.04     12.24 o 
  10   5   8      802.56      729.69     17.54 o 
  11   5   8       72.33       58.51     16.40 o 
  12   5   8      410.41      421.35     39.57 o 
  13   5   8      141.57      112.06     23.93 o 
 -13   6   8      155.03      133.45     31.02 o 
 -12   6   8      431.02      477.06     41.87 o 
 -11   6   8      961.10      996.63     34.70 o 
 -10   6   8      193.56      188.42     13.73 o 
  -9   6   8      710.11      745.57     28.88 o 
  -8   6   8     1004.74     1063.54     26.15 o 
  -7   6   8     1676.44     1676.78     61.73 o 
  -6   6   8     5179.08     5155.68     89.42 o 
  -5   6   8     3092.11     3076.21     73.15 o 
  -4   6   8     3645.05     3767.89     40.46 o 
  -3   6   8      893.03      937.52     19.95 o 
  -2   6   8     6248.58     6263.40     98.84 o 
  -1   6   8     6062.31     6314.84     64.34 o 
   0   6   8       87.74       90.56      9.43 o 
   1   6   8     6230.13     6317.69     73.40 o 
   2   6   8     6122.66     5492.28    248.58 o 
   3   6   8      978.11     1007.38     14.22 o 
   4   6   8     3465.08     3570.37     80.10 o 
   5   6   8     3242.76     3243.73     52.09 o 
   6   6   8     4856.07     4932.42     60.24 o 
   7   6   8     1802.01     1731.54     33.10 o 
   8   6   8     1007.40     1081.83     26.00 o 
   9   6   8      650.77      590.95     22.61 o 
  10   6   8      162.38      132.79     13.30 o 
  11   6   8      989.77     1002.35     32.51 o 
  12   6   8      433.98      478.88     28.38 o 
  13   6   8      125.12      150.13     24.77 o 
 -13   7   8       98.38      115.31     44.17 o 
 -12   7   8      116.15       63.18     47.33 o 
 -11   7   8       32.88       24.83     16.35 o 
 -10   7   8      151.13      189.40     26.16 o 
  -9   7   8     1011.42     1029.08     28.91 o 
  -8   7   8      742.25      713.68     25.97 o 
  -7   7   8      784.23      862.59     16.79 o 
  -6   7   8     1099.55     1019.29     29.50 o 
  -5   7   8     2916.33     2727.59     37.13 o 
  -4   7   8     4294.60     4171.85     65.67 o 
  -3   7   8     1525.65     1478.59     38.16 o 
  -2   7   8       37.99       48.96      5.72 o 
  -1   7   8      662.02      635.05     14.61 o 
   0   7   8     7543.13     7335.04    102.33 o 
   1   7   8      731.95      667.24     14.06 o 
   2   7   8       30.15       30.32     10.50 o 
   3   7   8     1568.40     1537.84     37.12 o 
   4   7   8     4119.95     4020.21     73.68 o 
   5   7   8     3065.99     2927.05     78.22 o 
   6   7   8     1263.58     1275.92     23.22 o 
   7   7   8      891.41      960.49     23.31 o 
   8   7   8      629.44      588.22     15.48 o 
   9   7   8     1067.13     1012.58     35.29 o 
  10   7   8      159.12      161.90     13.93 o 
  11   7   8       45.89       67.84     26.10 o 
  12   7   8       97.08       80.29     24.19 o 
  13   7   8       79.00       69.25     26.70 o 
 -12   8   8      626.31      656.57     42.52 o 
 -11   8   8      128.24      187.93     25.38 o 
 -10   8   8       42.99       52.05     23.27 o 
  -9   8   8      253.28      256.87     14.84 o 
  -8   8   8     1694.36     1690.45     35.23 o 
  -7   8   8      531.51      534.86     15.62 o 
  -6   8   8      276.76      278.57     18.28 o 
  -5   8   8      604.67      592.41     14.91 o 
  -4   8   8     3760.29     3649.73     49.62 o 
  -3   8   8      472.00      452.00      8.92 o 
  -2   8   8      102.30      115.97      7.03 o 
  -1   8   8     3243.76     3354.73     93.37 o 
   0   8   8      694.14      720.69     10.18 o 
   1   8   8     3131.32     3209.71     71.64 o 
   2   8   8      118.34      115.82      8.76 o 
   3   8   8      477.93      474.87     11.31 o 
   4   8   8     3601.87     3634.94     52.70 o 
   5   8   8      643.98      585.88     14.48 o 
   6   8   8      238.19      250.81     17.74 o 
   7   8   8      578.93      558.77     13.65 o 
   8   8   8     1608.97     1555.16     29.79 o 
   9   8   8      278.63      236.71     13.90 o 
  10   8   8       31.22       73.89     15.26 o 
  11   8   8      106.43       74.35     24.20 o 
  12   8   8      671.40      705.67     93.72 o 
 -12   9   8       31.43      -23.52     23.52 o 
 -11   9   8       50.37       40.38     57.93 o 
 -10   9   8      158.03      226.84     27.07 o 
  -9   9   8      241.61      229.96     17.07 o 
  -8   9   8       52.82       36.60     12.94 o 
  -7   9   8      930.56      927.22     19.56 o 
  -6   9   8      999.02     1044.63     19.41 o 
  -5   9   8      712.78      748.11     20.44 o 
  -4   9   8      978.51      981.60     21.13 o 
  -3   9   8     3848.95     3808.67     44.43 o 
  -2   9   8     2648.72     2510.61     57.46 o 
  -1   9   8      220.28      230.25     15.48 o 
   0   9   8     1051.60     1080.57     29.92 o 
   1   9   8      215.82      236.63     13.47 o 
   2   9   8     2646.44     2536.68     34.11 o 
   3   9   8     3812.49     3804.36     98.54 o 
   4   9   8      947.35      951.07     33.79 o 
   5   9   8      711.91      810.59     46.53 o 
   6   9   8     1032.18     1085.71     21.34 o 
   7   9   8      877.44      868.14     30.66 o 
   8   9   8       43.82       50.59     13.06 o 
   9   9   8      243.07      210.58     14.31 o 
  10   9   8      158.02      204.00     24.60 o 
  11   9   8       63.75       71.15     38.99 o 
  12   9   8       40.42      121.36     29.97 o 
 -11  10   8      181.15      209.30     33.44 o 
 -10  10   8      271.59      254.84     25.80 o 
  -9  10   8      407.33      490.11     21.49 o 
  -8  10   8      113.67       62.41     13.36 o 
  -7  10   8      175.36      158.68     15.51 o 
  -6  10   8     2753.02     2671.57     39.10 o 
  -5  10   8      665.81      617.34     21.94 o 
  -4  10   8     2359.13     2285.85     58.45 o 
  -3  10   8       34.22       40.53      8.51 o 
  -2  10   8     1814.02     1812.85     27.89 o 
  -1  10   8      233.20      220.14     11.22 o 
   0  10   8       37.14       39.76      7.35 o 
   1  10   8      188.09      158.46     23.94 o 
   2  10   8     1936.34     1960.90     29.21 o 
   3  10   8       63.21       59.36     13.09 o 
   4  10   8     2274.23     2268.68     53.32 o 
   5  10   8      617.90      602.43     24.59 o 
   6  10   8     2941.21     2865.21     69.28 o 
   7  10   8      199.14      214.74     15.58 o 
   8  10   8      119.36       98.89     13.48 o 
   9  10   8      387.85      478.00     20.30 o 
  10  10   8      291.03      258.94     29.37 o 
  11  10   8      165.51      204.68     23.03 o 
 -10  11   8       72.65       -4.78     29.53 o 
  -9  11   8      101.70      123.89     33.62 o 
  -8  11   8      275.89      268.88     18.04 o 
  -7  11   8      266.93      297.05     15.43 o 
  -6  11   8      798.18      841.55     29.54 o 
  -5  11   8      481.65      503.26     17.51 o 
  -4  11   8      451.45      447.95     15.08 o 
  -3  11   8     1075.98     1176.57     22.94 o 
  -2  11   8     3873.19     3784.00     60.43 o 
  -1  11   8      470.91      470.80     24.30 o 
   0  11   8     1412.36     1268.55     52.52 o 
   1  11   8      533.29      508.63     23.18 o 
   2  11   8     3854.70     3920.70     68.13 o 
   3  11   8     1076.18     1063.89     39.17 o 
   4  11   8      378.29      373.25     24.43 o 
   5  11   8      395.37      422.54     19.62 o 
   6  11   8      804.91      975.93     28.32 o 
   7  11   8      260.48      286.61     23.33 o 
   8  11   8      349.37      380.32     30.40 o 
   9  11   8       78.73       86.31     26.00 o 
  10  11   8       51.21       42.37     17.95 o 
  11  11   8       99.79       58.51     48.18 o 
 -10  12   8      206.99      235.77     49.95 o 
  -9  12   8      429.04      475.06     30.17 o 
  -8  12   8      319.72      272.74     29.73 o 
  -7  12   8      193.77      235.89     18.66 o 
  -6  12   8      321.65      297.91     16.44 o 
  -5  12   8      308.79      351.32     15.57 o 
  -4  12   8      410.43      379.60     19.48 o 
  -3  12   8      885.42      893.92     22.62 o 
  -2  12   8      411.31      380.83     20.44 o 
  -1  12   8      247.06      236.89     19.16 o 
   0  12   8      887.90      956.78     21.23 o 
   1  12   8      353.82      364.26     46.70 o 
   2  12   8      426.06      425.92     17.92 o 
   3  12   8      734.33      730.88     22.61 o 
   4  12   8      486.26      489.76     23.16 o 
   5  12   8      317.88      337.12     21.97 o 
   6  12   8      304.44      293.51     23.21 o 
   7  12   8      198.90      239.32     20.90 o 
   8  12   8      335.57      261.87     48.77 o 
   9  12   8      391.81      425.23     31.07 o 
  -9  13   8      147.12      146.26     52.79 o 
  -8  13   8      103.27       73.19     26.50 o 
  -7  13   8      148.93      181.08     27.91 o 
  -6  13   8      261.91      280.47     39.66 o 
  -5  13   8      247.27      284.81     18.21 o 
  -4  13   8      701.83      708.52     21.59 o 
  -3  13   8      159.90      170.72     21.89 o 
  -2  13   8      160.69      162.02     14.66 o 
  -1  13   8      274.19      248.80     22.39 o 
   0  13   8     3958.51     4207.60    129.58 o 
   1  13   8      260.27      275.79     25.74 o 
   2  13   8      123.13      169.36     15.33 o 
   3  13   8      174.45      191.43     25.17 o 
   4  13   8      724.19      729.24     33.66 o 
   5  13   8      239.28      288.07     26.16 o 
   6  13   8      303.42      318.53     29.98 o 
   7  13   8      172.91      180.77     25.74 o 
   8  13   8       98.79       25.38     68.26 o 
  -8  14   8       62.75       24.68     39.61 o 
  -7  14   8       16.86       57.78     23.96 o 
  -6  14   8      203.95      208.35     25.64 o 
  -5  14   8      108.94       94.79     22.01 o 
  -4  14   8        5.45       53.79     35.80 o 
  -3  14   8      186.76      150.62     18.91 o 
  -2  14   8       97.43       70.60     24.09 o 
  -1  14   8      279.08      285.86     21.11 o 
   0  14   8      363.97      320.13     52.73 o 
   1  14   8      257.24      311.84     18.86 o 
   2  14   8      111.25       93.74     16.95 o 
   3  14   8      196.35      235.28     28.65 o 
   4  14   8        6.92       93.94     63.67 o 
   5  14   8       89.60       77.52     19.63 o 
   6  14   8      238.10      230.34     36.31 o 
   7  14   8       22.40        9.74     44.17 o 
  -6  15   8       34.46      142.25     45.88 o 
  -5  15   8      466.53      491.62     47.47 o 
  -4  15   8       54.49      -11.53     22.70 o 
  -3  15   8       51.41       84.08     59.38 o 
  -2  15   8      386.82      398.92     29.15 o 
  -1  15   8       54.48       -8.18     19.62 o 
   0  15   8        4.51       22.60     30.77 o 
   1  15   8       51.50      110.63     23.78 o 
   2  15   8      399.67      451.52     34.07 o 
   3  15   8       49.17       44.95     18.37 o 
   4  15   8       51.11       61.19     44.80 o 
   5  15   8      462.29      588.57     60.82 o 
   6  15   8       39.66      220.84     49.36 o 
  -3  16   8      511.69      552.97     63.12 o 
  -2  16   8       51.33      -43.58     45.88 o 
  -1  16   8      234.72      225.18     32.04 o 
   0  16   8      168.51      149.58     22.49 o 
   1  16   8      228.78      177.21     22.15 o 
   2  16   8       71.41       86.64     49.06 o 
   3  16   8      557.12      636.75     55.04 o 
   4  16   8      470.68      582.79     58.51 o 
   1   0   9     1363.05     1615.48     79.71 o 
   2   0   9    14924.69    15201.79    327.93 o 
   3   0   9     1298.56     1371.34     23.69 o 
   4   0   9     1212.28     1279.88     32.28 o 
   5   0   9       99.58      100.76      8.46 o 
   6   0   9      346.61      320.10      8.70 o 
   7   0   9     9538.11     9436.28    147.17 o 
   8   0   9      300.22      284.86     11.84 o 
   9   0   9      684.03      639.32     20.87 o 
  10   0   9       17.95       20.18      9.42 o 
  11   0   9      314.66      320.84     15.13 o 
  12   0   9        5.44        4.03     14.19 o 
  13   0   9      526.52      489.11     26.42 o 
  14   0   9      238.03      252.99     41.60 o 
 -14   1   9       81.13       94.76     31.66 o 
 -13   1   9       82.59      109.71     20.82 o 
 -12   1   9      384.97      374.95     28.07 o 
 -11   1   9     1183.80     1254.49     41.90 o 
 -10   1   9      162.46      169.59     11.69 o 
  -9   1   9      314.86      308.89     13.32 o 
  -8   1   9      270.02      276.75     19.54 o 
  -7   1   9     2883.05     2910.95     49.89 o 
  -6   1   9      912.86      953.77     18.65 o 
  -5   1   9      290.68      293.69      8.40 o 
  -4   1   9     3003.22     2798.41     74.80 o 
  -3   1   9     5844.14     5552.11    257.74 o 
  -2   1   9     3861.05     3881.24     98.73 o 
  -1   1   9     1121.22     1233.50     56.00 o 
   0   1   9     1421.07     1792.86     93.10 o 
   1   1   9     1371.57     1473.56     19.38 o 
   2   1   9     3825.58     3825.53     62.09 o 
   3   1   9     6128.20     6260.88    106.00 o 
   4   1   9     3043.11     2792.68     54.33 o 
   5   1   9      291.88      285.29      7.70 o 
   6   1   9      968.00      982.14     18.18 o 
   7   1   9     2914.99     2890.54     57.55 o 
   8   1   9      257.99      273.78     16.69 o 
   9   1   9      274.57      294.63     13.77 o 
  10   1   9      200.90      212.26     11.78 o 
  11   1   9     1174.29     1268.24     27.65 o 
  12   1   9      356.62      371.39     30.14 o 
  13   1   9       87.95       90.38     18.97 o 
  14   1   9       81.45       42.58     39.72 o 
 -14   2   9      150.88      158.74     25.35 o 
 -13   2   9      425.90      396.05     33.70 o 
 -12   2   9      248.49      252.71     15.22 o 
 -11   2   9      338.72      358.27     14.63 o 
 -10   2   9      852.58      856.09     18.95 o 
  -9   2   9      188.71      180.57     10.61 o 
  -8   2   9      512.35      553.81     12.46 o 
  -7   2   9     1595.22     1605.72     45.50 o 
  -6   2   9     2286.29     2353.02     34.28 o 
  -5   2   9     1974.55     1904.89     36.57 o 
  -4   2   9     6171.30     5859.36     92.85 o 
  -3   2   9      387.27      412.53     11.34 o 
  -2   2   9    12112.44    12358.34    139.71 o 
  -1   2   9     2544.00     2533.75     61.82 o 
   0   2   9     3278.85     3349.12     65.64 o 
   1   2   9     2419.01     2312.11     55.31 o 
   2   2   9    11675.18    11563.77    192.10 o 
   3   2   9      430.36      472.64      6.07 o 
   4   2   9     6171.82     5931.05     91.48 o 
   5   2   9     1939.25     1818.40     40.06 o 
   6   2   9     2166.05     2207.04     28.58 o 
   7   2   9     1520.32     1500.24     30.57 o 
   8   2   9      645.18      686.45     19.14 o 
   9   2   9      189.70      179.05     13.41 o 
  10   2   9      763.74      803.03     17.43 o 
  11   2   9      311.08      347.87     16.73 o 
  12   2   9      308.30      353.16     27.17 o 
  13   2   9      442.62      417.11     26.35 o 
  14   2   9      127.05      118.48     35.90 o 
 -14   3   9      127.97      145.46     55.06 o 
 -13   3   9      756.72      770.05     64.15 o 
 -12   3   9      247.65      271.98     20.79 o 
 -11   3   9      348.41      363.28     15.25 o 
 -10   3   9       79.72      102.76     11.35 o 
  -9   3   9     5014.61     5031.75     99.19 o 
  -8   3   9     2308.28     2253.14     38.80 o 
  -7   3   9      612.49      581.78     25.72 o 
  -6   3   9      735.50      733.42     12.53 o 
  -5   3   9     3520.57     3471.89     54.45 o 
  -4   3   9      822.60      841.25     18.72 o 
  -3   3   9     5296.74     5446.00     81.55 o 
  -2   3   9     2790.97     2978.74     26.51 o 
  -1   3   9     3419.98     3541.50     83.71 o 
   0   3   9     8551.45     8631.28    166.95 o 
   1   3   9     4014.95     4079.85     59.84 o 
   2   3   9     2774.22     2868.16     38.42 o 
   3   3   9     4939.07     5050.81     46.68 o 
   4   3   9      844.72      837.22     21.65 o 
   5   3   9     3476.15     3412.98     57.54 o 
   6   3   9      764.71      778.87     19.98 o 
   7   3   9      622.48      606.08     15.99 o 
   8   3   9     2376.62     2221.14     40.54 o 
   9   3   9     5099.63     5185.33     61.01 o 
  10   3   9       88.74      105.86     12.27 o 
  11   3   9      340.63      360.73     18.18 o 
  12   3   9      242.04      293.46     18.21 o 
  13   3   9      744.61      773.22     61.11 o 
  14   3   9      121.16       76.48     28.37 o 
 -14   4   9        9.51       13.76     33.84 o 
 -13   4   9        9.46      -16.80     16.80 o 
 -12   4   9      117.12      119.12     15.97 o 
 -11   4   9      674.64      659.95     28.26 o 
 -10   4   9      665.64      694.18     30.10 o 
  -9   4   9      177.70      171.75     12.19 o 
  -8   4   9      457.71      492.55     12.70 o 
  -7   4   9      450.54      458.10     11.87 o 
  -6   4   9     1442.98     1482.49     49.18 o 
  -5   4   9     1046.03     1051.27     21.53 o 
  -4   4   9    11720.68    12077.71    153.14 o 
  -3   4   9     7052.96     7051.30     95.57 o 
  -2   4   9    13258.80    13125.20    194.76 o 
  -1   4   9      211.82      253.42      8.64 o 
   0   4   9     5339.61     5232.24    123.14 o 
   1   4   9      224.41      256.10      5.39 o 
   2   4   9    13304.97    12728.97    309.38 o 
   3   4   9     6974.25     6892.91     78.00 o 
   4   4   9    11646.82    11877.32    150.87 o 
   5   4   9     1081.46     1052.77     22.08 o 
   6   4   9     1596.42     1702.04     19.13 o 
   7   4   9      434.64      417.21      9.44 o 
   8   4   9      342.26      334.96     11.39 o 
   9   4   9      199.19      188.88     11.62 o 
  10   4   9      716.37      703.76     15.90 o 
  11   4   9      687.21      691.24     26.31 o 
  12   4   9       86.19       55.32     16.14 o 
  13   4   9       11.87       59.34     48.35 o 
  14   4   9       13.75       -6.91     26.39 o 
 -13   5   9      159.92      156.49     39.00 o 
 -12   5   9      371.65      330.37     23.99 o 
 -11   5   9     1162.41     1135.17     40.91 o 
 -10   5   9        2.12       -6.05      8.74 o 
  -9   5   9      110.39       86.25      9.81 o 
  -8   5   9       29.89       22.00      6.76 o 
  -7   5   9     3353.94     3231.47     61.62 o 
  -6   5   9      893.29      911.41     15.44 o 
  -5   5   9      437.35      444.35     10.14 o 
  -4   5   9      684.37      727.96     14.28 o 
  -3   5   9     2915.50     2854.42     30.58 o 
  -2   5   9      749.42      812.00     24.25 o 
  -1   5   9     4833.28     5429.27    102.54 o 
   0   5   9     1610.47     1599.64     20.65 o 
   1   5   9     4685.66     5124.14    155.25 o 
   2   5   9      770.01      814.05     16.32 o 
   3   5   9     2931.62     2805.40    113.82 o 
   4   5   9      731.10      773.01     13.72 o 
   5   5   9      487.04      500.32     41.51 o 
   6   5   9      989.84      987.33     23.81 o 
   7   5   9     3443.82     3357.56     36.86 o 
   8   5   9       13.18       -6.78      7.39 o 
   9   5   9      122.10      117.49     15.79 o 
  10   5   9        0.01        0.67      9.97 o 
  11   5   9     1174.41     1138.46     28.28 o 
  12   5   9      350.72      379.38     25.40 o 
  13   5   9      155.48      155.91     37.69 o 
 -13   6   9      596.34      665.67     39.86 o 
 -12   6   9      819.36      892.47     42.95 o 
 -11   6   9        7.67       11.86     17.29 o 
 -10   6   9      298.40      303.89     18.38 o 
  -9   6   9      270.08      264.69     13.12 o 
  -8   6   9      419.68      407.93     12.75 o 
  -7   6   9      561.12      551.76     29.06 o 
  -6   6   9      590.37      601.57     20.17 o 
  -5   6   9      268.02      259.50     12.19 o 
  -4   6   9      585.02      599.02     18.43 o 
  -3   6   9     1495.82     1587.51     30.67 o 
  -2   6   9      388.11      411.03      8.29 o 
  -1   6   9      401.96      415.09      9.70 o 
   0   6   9       32.97       63.48      4.47 o 
   1   6   9      386.77      359.84     10.80 o 
   2   6   9      419.67      419.38     17.78 o 
   3   6   9     1455.11     1491.32     38.80 o 
   4   6   9      570.59      635.44     26.51 o 
   5   6   9      288.38      279.66      9.88 o 
   6   6   9      624.09      609.56     21.32 o 
   7   6   9      561.52      571.12     24.09 o 
   8   6   9      402.15      393.65     17.76 o 
   9   6   9      223.53      184.82     15.65 o 
  10   6   9      295.91      269.48     17.91 o 
  11   6   9        2.95       10.47     12.03 o 
  12   6   9      803.73      843.45     32.74 o 
  13   6   9      566.76      646.10     49.33 o 
 -13   7   9        4.75       60.23     43.04 o 
 -12   7   9      403.38      403.21     64.54 o 
 -11   7   9       89.72      147.38     69.08 o 
 -10   7   9        8.32       33.30     30.48 o 
  -9   7   9      253.77      257.21     18.85 o 
  -8   7   9      101.27       90.37     11.34 o 
  -7   7   9      249.56      263.31     20.11 o 
  -6   7   9       45.94       33.54      7.49 o 
  -5   7   9     2232.17     2227.85     24.23 o 
  -4   7   9      920.68      965.26     14.01 o 
  -3   7   9     5390.30     5447.55     82.33 o 
  -2   7   9     1158.81     1127.65     14.15 o 
  -1   7   9     8035.52     8252.93    106.70 o 
   0   7   9     3566.64     3855.18     59.60 o 
   1   7   9     7986.19     8042.53    114.25 o 
   2   7   9     1152.06     1040.18     47.09 o 
   3   7   9     5326.59     5136.48    321.13 o 
   4   7   9      972.22      975.10     22.04 o 
   5   7   9     2173.61     2118.55     53.48 o 
   6   7   9       26.57       19.97      9.77 o 
   7   7   9      324.94      351.08     16.76 o 
   8   7   9      115.12      103.66     12.35 o 
   9   7   9      248.83      230.52     19.32 o 
  10   7   9       12.04        3.55     10.38 o 
  11   7   9       99.56      102.76     14.65 o 
  12   7   9      423.19      392.77     26.39 o 
  13   7   9        2.84      -33.84     33.84 o 
 -12   8   9      266.73      298.03     58.78 o 
 -11   8   9      270.91      328.25     28.10 o 
 -10   8   9     1250.22     1401.09     34.77 o 
  -9   8   9      196.03      170.11     14.37 o 
  -8   8   9      674.21      714.67     21.35 o 
  -7   8   9      154.63      173.40     19.62 o 
  -6   8   9     1737.89     1702.38     36.66 o 
  -5   8   9      885.00      847.81     26.93 o 
  -4   8   9      657.03      674.68     11.67 o 
  -3   8   9      579.99      582.24     16.09 o 
  -2   8   9     1361.94     1345.73     15.70 o 
  -1   8   9     1978.50     2010.17     38.18 o 
   0   8   9     1258.20     1289.54     29.97 o 
   1   8   9     1878.58     1972.03     28.19 o 
   2   8   9     1515.86     1436.26     27.10 o 
   3   8   9      600.52      595.33     18.25 o 
   4   8   9      525.60      561.19     28.31 o 
   5   8   9      845.94      778.37     26.60 o 
   6   8   9     1835.33     1813.74     40.78 o 
   7   8   9      138.49      156.12     10.51 o 
   8   8   9      728.51      781.67     19.82 o 
   9   8   9      206.14      206.71     17.42 o 
  10   8   9     1249.60     1354.52     30.38 o 
  11   8   9      257.30      266.85     16.81 o 
  12   8   9      255.43      256.60     22.89 o 
 -12   9   9       67.08      141.07     44.17 o 
 -11   9   9        0.60       -0.59     34.42 o 
 -10   9   9       56.72      111.84     20.05 o 
  -9   9   9       70.54       52.07     16.06 o 
  -8   9   9       90.62      113.94     13.09 o 
  -7   9   9       39.55       32.35      9.59 o 
  -6   9   9        5.43       28.78      8.94 o 
  -5   9   9     3374.81     3299.68     67.23 o 
  -4   9   9     1602.45     1533.36     24.05 o 
  -3   9   9      953.92      934.84     17.05 o 
  -2   9   9     1254.47     1244.53     14.38 o 
  -1   9   9     2453.41     2424.36     93.93 o 
   0   9   9      681.55      675.18     11.33 o 
   1   9   9     2307.88     2449.13     27.68 o 
   2   9   9     1304.12     1344.55     30.40 o 
   3   9   9      880.52      896.06     23.86 o 
   4   9   9     1634.85     1612.92     35.77 o 
   5   9   9     3351.60     3147.47    139.05 o 
   6   9   9        6.77        8.20      9.84 o 
   7   9   9       55.92       56.46     11.40 o 
   8   9   9       79.60       78.28     13.03 o 
   9   9   9       76.18       97.47     13.20 o 
  10   9   9       56.87       41.98     14.07 o 
  11   9   9        4.87       18.99     25.75 o 
  12   9   9       71.77      224.54    148.59 o 
 -11  10   9       47.58       77.99     49.60 o 
 -10  10   9      141.71      158.76     30.01 o 
  -9  10   9      103.24      102.14     19.84 o 
  -8  10   9     1359.63     1437.01     54.97 o 
  -7  10   9      240.73      208.79     13.28 o 
  -6  10   9      466.36      510.22     35.37 o 
  -5  10   9      382.15      399.21     18.04 o 
  -4  10   9      402.56      418.93     13.42 o 
  -3  10   9      221.91      236.59     13.26 o 
  -2  10   9      425.00      391.65     12.59 o 
  -1  10   9      503.34      480.90     12.74 o 
   0  10   9      284.21      280.83     11.84 o 
   1  10   9      506.77      486.51     23.85 o 
   2  10   9      376.82      353.36     17.44 o 
   3  10   9      214.91      198.77     13.58 o 
   4  10   9      440.66      482.92     30.37 o 
   5  10   9      370.04      362.73     17.22 o 
   6  10   9      453.72      498.07     35.65 o 
   7  10   9      222.26      210.07     23.36 o 
   8  10   9     1364.53     1552.16     33.86 o 
   9  10   9      111.66      129.88     22.79 o 
  10  10   9      124.38      123.33     19.36 o 
  11  10   9       36.36      152.62     29.15 o 
 -10  11   9      270.70      336.93     35.67 o 
  -9  11   9      120.70      119.66     46.47 o 
  -8  11   9      720.54      814.53     39.91 o 
  -7  11   9      154.88      156.75     14.45 o 
  -6  11   9      143.68      169.59     13.27 o 
  -5  11   9       80.19       75.62     14.75 o 
  -4  11   9      230.52      242.08     24.75 o 
  -3  11   9      404.41      423.50     13.90 o 
  -2  11   9      203.50      195.49     16.64 o 
  -1  11   9      512.55      512.43     15.57 o 
   0  11   9      184.51      154.30     18.30 o 
   1  11   9      567.68      577.69     17.00 o 
   2  11   9      214.19      220.61     18.72 o 
   3  11   9      411.52      369.90     25.52 o 
   4  11   9      226.09      250.51     15.01 o 
   5  11   9       94.58       89.70     14.63 o 
   6  11   9      161.89      135.42     16.03 o 
   7  11   9      152.90      182.34     22.92 o 
   8  11   9      715.03      806.21     26.96 o 
   9  11   9      105.30       80.31     30.46 o 
  10  11   9      264.96      227.76     30.04 o 
  11  11   9       56.17      182.40     48.77 o 
  -9  12   9       22.27      202.81    168.96 o 
  -8  12   9       67.14       82.47     25.26 o 
  -7  12   9       74.98       78.04     16.75 o 
  -6  12   9      119.83      125.72     17.32 o 
  -5  12   9       71.20       42.09     12.49 o 
  -4  12   9       12.06        4.05     11.98 o 
  -3  12   9      301.94      318.92     14.51 o 
  -2  12   9      395.68      345.49     15.77 o 
  -1  12   9      179.30      159.16     19.94 o 
   0  12   9       70.94       70.26     12.59 o 
   1  12   9      183.59      188.99     13.32 o 
   2  12   9      393.44      364.42     18.19 o 
   3  12   9      285.77      268.98     32.30 o 
   4  12   9        7.98      104.58     37.51 o 
   5  12   9       69.91      127.78     19.87 o 
   6  12   9      126.22      131.87     17.69 o 
   7  12   9       90.83      117.05     17.97 o 
   8  12   9       70.46       46.09     20.42 o 
   9  12   9       19.33       -9.36     20.13 o 
  -9  13   9       62.95       57.34     51.61 o 
  -8  13   9      206.20      224.83     22.77 o 
  -7  13   9     1072.43     1061.10     43.33 o 
  -6  13   9      783.73      791.36     43.81 o 
  -5  13   9      215.04      242.17     19.80 o 
  -4  13   9       43.41       19.57     13.36 o 
  -3  13   9      668.19      720.51     24.22 o 
  -2  13   9      384.50      372.32     24.90 o 
  -1  13   9      554.32      542.78     21.98 o 
   0  13   9      249.52      255.16     18.50 o 
   1  13   9      636.28      652.06     22.27 o 
   2  13   9      385.58      405.24     18.83 o 
   3  13   9      589.14      637.46     47.86 o 
   4  13   9       46.43       23.29     16.73 o 
   5  13   9      194.57      159.14     25.48 o 
   6  13   9      754.56      761.16     62.21 o 
   7  13   9     1009.66     1046.24     51.63 o 
   8  13   9      183.09      177.56     25.68 o 
  -8  14   9       64.15      150.33     48.18 o 
  -7  14   9        9.29       84.44    112.72 o 
  -6  14   9      486.92      500.15     60.42 o 
  -5  14   9      215.29      238.38     22.80 o 
  -4  14   9      729.67      718.17     34.48 o 
  -3  14   9      271.68      284.97     19.57 o 
  -2  14   9      235.90      210.90     19.17 o 
  -1  14   9      170.17      150.96     20.21 o 
   0  14   9      342.40      263.22     37.01 o 
   1  14   9      154.92      204.07     17.49 o 
   2  14   9      263.20      281.26     24.54 o 
   3  14   9      280.27      257.42     19.69 o 
   4  14   9      760.16      789.32     74.91 o 
   5  14   9      220.92      237.04     24.11 o 
   6  14   9      554.38      545.27     31.01 o 
  -6  15   9      200.61      255.26     57.93 o 
  -5  15   9      481.33      406.69    115.02 o 
  -4  15   9      310.96      294.22     25.14 o 
  -3  15   9      290.81      241.50     22.14 o 
  -2  15   9      316.32      301.91     26.42 o 
  -1  15   9      830.48      875.22     39.59 o 
   0  15   9       14.78       -5.92     23.61 o 
   1  15   9      774.34      864.32     34.50 o 
   2  15   9      297.72      325.59     25.10 o 
   3  15   9      300.68      333.73     24.53 o 
   4  15   9      297.12      286.70     36.06 o 
   5  15   9      415.49      545.53     53.91 o 
   6  15   9      195.09      369.45     53.37 o 
  -3  16   9      232.71      152.58     48.18 o 
  -2  16   9      422.05      447.40     59.69 o 
  -1  16   9       56.60      -28.69     37.85 o 
   0  16   9        4.92        5.50     24.33 o 
   1  16   9       56.42       43.14     21.36 o 
   2  16   9      472.22      480.16     52.20 o 
   3  16   9      222.57      240.37     48.18 o 
   4  16   9       19.14       17.77     39.61 o 
   0   0  10     7405.62     7708.81    345.18 o 
   1   0  10    23286.59    24443.17    593.13 o 
   2   0  10     1928.59     2238.70     51.44 o 
   3   0  10    29360.27    28582.26    550.19 o 
   4   0  10     1036.73     1099.01     28.83 o 
   5   0  10     1291.83     1412.03     28.11 o 
   6   0  10      509.31      532.65     14.88 o 
   7   0  10    10517.94    10269.82    154.36 o 
   8   0  10       76.49       95.60     14.57 o 
   9   0  10      838.72      788.94     20.75 o 
  10   0  10      124.17      156.67     15.95 o 
  11   0  10      218.38      237.44     21.21 o 
  12   0  10       33.45       57.80     25.14 o 
  13   0  10      385.70      334.15     40.29 o 
  14   0  10        0.48      -16.22     16.22 o 
 -14   1  10      108.41      169.74     35.54 o 
 -13   1  10     1121.92     1235.21     31.40 o 
 -12   1  10      186.44      188.18     15.31 o 
 -11   1  10      549.11      587.50     22.02 o 
 -10   1  10      696.81      719.44     19.29 o 
  -9   1  10     2327.23     2360.62     47.71 o 
  -8   1  10     5779.67     5709.04    110.75 o 
  -7   1  10      770.71      737.68     17.92 o 
  -6   1  10     3412.31     3360.87     67.54 o 
  -5   1  10     1024.70     1114.36     19.72 o 
  -4   1  10     5789.39     5557.66    129.12 o 
  -3   1  10     7715.24     7893.77    162.31 o 
  -2   1  10     1152.24     1129.18     39.68 o 
  -1   1  10     4042.60     4289.31     65.97 o 
   0   1  10    26933.13    28937.30    682.93 o 
   1   1  10     4259.00     4181.20    114.25 o 
   2   1  10     1081.25     1053.10     17.89 o 
   3   1  10     7631.67     7756.63    125.52 o 
   4   1  10     5870.80     5565.28    114.88 o 
   5   1  10      986.25     1039.88     24.51 o 
   6   1  10     3316.65     3217.96     55.69 o 
   7   1  10      836.95      832.53     14.59 o 
   8   1  10     5755.08     5725.61     83.43 o 
   9   1  10     2315.19     2358.51     30.71 o 
  10   1  10      778.00      822.51     22.07 o 
  11   1  10      585.65      566.90     20.83 o 
  12   1  10      156.99      165.50     21.19 o 
  13   1  10     1119.52     1243.87     34.02 o 
  14   1  10      110.13       93.38     40.46 o 
 -14   2  10       54.74       13.07     30.93 o 
 -13   2  10        7.91        9.65     15.81 o 
 -12   2  10      542.81      546.88     29.75 o 
 -11   2  10       16.16        8.02      9.72 o 
 -10   2  10       93.23       72.11     10.01 o 
  -9   2  10      576.98      586.12     14.43 o 
  -8   2  10     1389.14     1377.13     36.91 o 
  -7   2  10     1698.23     1682.43     24.65 o 
  -6   2  10      822.10      810.84     15.37 o 
  -5   2  10     1632.25     1480.26     16.01 o 
  -4   2  10      470.79      413.19     16.36 o 
  -3   2  10      216.15      249.95      8.56 o 
  -2   2  10     4007.14     4020.10     89.46 o 
  -1   2  10     3506.54     3747.92     59.36 o 
   0   2  10     9641.22    10960.14    226.81 o 
   1   2  10     3460.54     3544.75     52.95 o 
   2   2  10     3908.57     3834.46     59.28 o 
   3   2  10      172.14      187.68      4.90 o 
   4   2  10      484.15      452.23     21.21 o 
   5   2  10     1591.22     1416.80     19.81 o 
   6   2  10      786.94      780.91     22.12 o 
   7   2  10     1808.31     1737.79     45.33 o 
   8   2  10     1309.93     1245.85     28.09 o 
   9   2  10      576.62      596.90     16.16 o 
  10   2  10       72.93       73.76     12.00 o 
  11   2  10       23.40       16.53     11.72 o 
  12   2  10      474.16      494.26     22.67 o 
  13   2  10        7.90        4.19     18.69 o 
  14   2  10       70.43       53.81     21.38 o 
 -14   3  10       50.89       42.71     29.39 o 
 -13   3  10       75.75       58.82     19.88 o 
 -12   3  10      499.78      508.95     18.76 o 
 -11   3  10     1238.56     1348.86     35.02 o 
 -10   3  10       20.27        8.05      8.98 o 
  -9   3  10      442.20      429.60     13.72 o 
  -8   3  10      602.10      595.76     13.76 o 
  -7   3  10     1556.08     1638.44     40.96 o 
  -6   3  10      373.87      370.57     10.00 o 
  -5   3  10      424.58      449.41     11.32 o 
  -4   3  10     1229.72     1242.66     26.73 o 
  -3   3  10     1167.72     1239.36     24.80 o 
  -2   3  10      513.48      563.31     10.13 o 
  -1   3  10     4561.62     4349.01     61.33 o 
   0   3  10       98.34      100.91      4.82 o 
   1   3  10     4523.20     4271.69     67.83 o 
   2   3  10      495.36      536.38     18.36 o 
   3   3  10     1174.20     1206.83     18.15 o 
   4   3  10     1241.83     1185.03     26.59 o 
   5   3  10      457.44      499.94     22.44 o 
   6   3  10      375.92      350.95      8.02 o 
   7   3  10     1602.84     1634.56     40.93 o 
   8   3  10      632.83      658.75     13.58 o 
   9   3  10      452.17      435.74     15.10 o 
  10   3  10       25.31       24.29     10.73 o 
  11   3  10     1291.36     1360.77     26.80 o 
  12   3  10      484.63      498.85     19.43 o 
  13   3  10       85.37      197.03     65.64 o 
  14   3  10       44.60      -14.72     25.74 o 
 -14   4  10      190.87      155.42     42.45 o 
 -13   4  10        7.14      -19.47     19.47 o 
 -12   4  10      206.12      223.07     26.04 o 
 -11   4  10       52.93       66.73     14.38 o 
 -10   4  10      506.23      497.69     15.86 o 
  -9   4  10      448.99      510.79     14.81 o 
  -8   4  10       32.33       32.89      9.56 o 
  -7   4  10      951.46      944.41     13.84 o 
  -6   4  10      580.56      554.26     15.16 o 
  -5   4  10     8736.75     8939.57    203.91 o 
  -4   4  10     1563.15     1739.30     36.93 o 
  -3   4  10      314.40      351.70     19.96 o 
  -2   4  10     1016.78      947.51     16.78 o 
  -1   4  10     1830.05     2101.56     35.86 o 
   0   4  10      206.90      194.94      8.68 o 
   1   4  10     1681.46     1874.93     41.97 o 
   2   4  10     1079.56      990.28     15.94 o 
   3   4  10      376.70      403.41     17.80 o 
   4   4  10     1601.53     1745.05     23.59 o 
   5   4  10     8929.79     8833.11    147.27 o 
   6   4  10      537.90      494.95     18.14 o 
   7   4  10      830.93      780.56     24.92 o 
   8   4  10       31.98       22.45      6.93 o 
   9   4  10      450.73      499.64     13.77 o 
  10   4  10      438.79      435.31     16.76 o 
  11   4  10       37.49       27.26     19.95 o 
  12   4  10      198.11      172.53     33.87 o 
  13   4  10        6.89       46.66     47.52 o 
 -13   5  10      578.04      746.29     53.37 o 
 -12   5  10       69.77       71.48     22.08 o 
 -11   5  10       60.65       90.58     19.32 o 
 -10   5  10       88.44       95.30     10.76 o 
  -9   5  10      855.22      899.16     20.33 o 
  -8   5  10      783.63      802.64     16.13 o 
  -7   5  10       34.26       17.03      9.49 o 
  -6   5  10     3218.81     3181.79     95.95 o 
  -5   5  10     1321.62     1326.04     30.00 o 
  -4   5  10     5273.86     5166.04     88.37 o 
  -3   5  10      343.61      298.02     10.17 o 
  -2   5  10     9661.60     9502.21    218.01 o 
  -1   5  10     6372.27     6506.20    103.27 o 
   0   5  10      793.86      700.29     16.38 o 
   1   5  10     6333.44     6126.66    137.86 o 
   2   5  10     9342.53     8909.35    139.56 o 
   3   5  10      359.25      288.86      9.36 o 
   4   5  10     5340.32     5422.85     50.84 o 
   5   5  10     1246.60     1229.71     20.96 o 
   6   5  10     3171.13     3090.36     31.26 o 
   7   5  10       25.35       34.73     10.90 o 
   8   5  10      853.14      831.57     17.94 o 
   9   5  10      922.85      981.61     20.53 o 
  10   5  10      128.68      118.07     10.96 o 
  11   5  10       48.07       60.84     22.60 o 
  12   5  10       71.16       83.67     20.22 o 
  13   5  10      617.27      644.22     65.29 o 
 -13   6  10      162.73      174.76     34.06 o 
 -12   6  10      646.85      777.54     40.32 o 
 -11   6  10      468.87      407.28     60.30 o 
 -10   6  10      231.62      195.71     13.84 o 
  -9   6  10      321.28      312.19     12.93 o 
  -8   6  10      275.73      290.09     11.69 o 
  -7   6  10     1887.49     1917.92     29.63 o 
  -6   6  10     1740.33     1723.15     25.15 o 
  -5   6  10     1160.16     1110.63     30.39 o 
  -4   6  10     1068.01     1038.22     13.66 o 
  -3   6  10    12006.89    12069.17    192.36 o 
  -2   6  10     1017.90     1037.29     17.05 o 
  -1   6  10     4407.55     4823.84     71.73 o 
   0   6  10       23.53       15.65      3.65 o 
   1   6  10     4486.31     4866.51     68.42 o 
   2   6  10     1018.59      963.84     32.05 o 
   3   6  10    12089.95    12234.95    146.91 o 
   4   6  10     1102.21     1104.78     35.28 o 
   5   6  10     1041.78      964.61     16.92 o 
   6   6  10     1831.28     1794.84     31.59 o 
   7   6  10     1799.34     1812.83     25.31 o 
   8   6  10      300.00      290.57     16.55 o 
   9   6  10      294.77      250.26     15.71 o 
  10   6  10      231.38      213.10     14.28 o 
  11   6  10      450.86      429.90     20.56 o 
  12   6  10      615.14      634.70     29.90 o 
  13   6  10      156.07      154.67     26.01 o 
 -12   7  10      215.72      222.23     63.39 o 
 -11   7  10      477.28      455.25     46.47 o 
 -10   7  10      317.52      327.32     22.70 o 
  -9   7  10      806.79      796.00     35.22 o 
  -8   7  10      312.87      300.96     24.43 o 
  -7   7  10       52.40       49.64      7.33 o 
  -6   7  10       33.00       34.15      6.54 o 
  -5   7  10       56.83       67.07     10.70 o 
  -4   7  10     2022.80     1880.88     35.70 o 
  -3   7  10     3916.40     3834.72     44.61 o 
  -2   7  10     6282.21     6227.51     65.55 o 
  -1   7  10     2140.82     2180.98     25.81 o 
   0   7  10     2364.05     2187.63     29.89 o 
   1   7  10     2271.04     2367.13     49.81 o 
   2   7  10     6529.17     6292.50     94.11 o 
   3   7  10     3835.49     3794.43     56.26 o 
   4   7  10     2255.53     2173.08     36.71 o 
   5   7  10       86.75       69.81     11.67 o 
   6   7  10       12.68       -1.74      6.58 o 
   7   7  10       36.33       25.45      7.54 o 
   8   7  10      275.69      283.47     13.73 o 
   9   7  10      774.30      768.96     24.43 o 
  10   7  10      330.31      331.42     16.65 o 
  11   7  10      481.20      461.07     20.22 o 
  12   7  10      211.42      210.58     25.57 o 
 -12   8  10      210.84      219.57     32.10 o 
 -11   8  10       29.94      144.08     47.08 o 
 -10   8  10      126.22      142.82     23.93 o 
  -9   8  10      340.09      334.02     17.14 o 
  -8   8  10      826.42      791.56     19.88 o 
  -7   8  10       76.93      100.36     10.81 o 
  -6   8  10       35.94       37.53      7.98 o 
  -5   8  10      741.72      718.61     20.97 o 
  -4   8  10      762.55      705.71     16.72 o 
  -3   8  10      563.00      590.60     16.96 o 
  -2   8  10      299.44      288.66      8.65 o 
  -1   8  10      202.29      206.40      6.68 o 
   0   8  10        0.31       -1.55      4.89 o 
   1   8  10      228.37      243.26      9.92 o 
   2   8  10      301.81      287.49     13.45 o 
   3   8  10      531.41      535.92     17.70 o 
   4   8  10      770.86      699.30     30.57 o 
   5   8  10      693.81      678.97     19.29 o 
   6   8  10       50.15       47.68     11.10 o 
   7   8  10       68.51       69.54     15.82 o 
   8   8  10      906.45      909.35     19.54 o 
   9   8  10      303.38      337.41     16.35 o 
  10   8  10      107.02      113.67     15.35 o 
  11   8  10       38.46       82.26     20.34 o 
  12   8  10      176.93      143.65     23.61 o 
 -11   9  10      446.93      513.97     61.67 o 
 -10   9  10       70.40       75.53     19.23 o 
  -9   9  10       89.10       80.21     15.13 o 
  -8   9  10       94.83       80.82     12.46 o 
  -7   9  10      554.69      623.81     18.83 o 
  -6   9  10      718.03      710.77     24.32 o 
  -5   9  10      274.73      294.85     11.43 o 
  -4   9  10       55.45       73.23      8.82 o 
  -3   9  10       34.12       28.85     10.30 o 
  -2   9  10     1580.16     1566.92     20.12 o 
  -1   9  10     3306.14     3271.41     68.73 o 
   0   9  10     1035.10     1006.71     23.69 o 
   1   9  10     3281.61     3272.67     45.29 o 
   2   9  10     1525.95     1500.75     59.49 o 
   3   9  10       35.96       39.90      8.66 o 
   4   9  10       69.04       89.16     22.63 o 
   5   9  10      274.47      319.51     38.55 o 
   6   9  10      690.03      669.34     19.68 o 
   7   9  10      623.05      629.25     36.03 o 
   8   9  10       82.00       75.60     17.16 o 
   9   9  10       67.62       49.02     22.18 o 
  10   9  10       72.50      112.71     16.50 o 
  11   9  10      454.61      453.65     30.33 o 
  12   9  10        4.35       -1.17     39.56 o 
 -11  10  10      347.14      292.20     33.14 o 
 -10  10  10      134.33      168.17     43.85 o 
  -9  10  10      443.91      490.23     52.22 o 
  -8  10  10      540.64      608.65     32.30 o 
  -7  10  10        0.92       -5.29      9.09 o 
  -6  10  10       40.72       27.22      9.48 o 
  -5  10  10      766.17      774.03     15.82 o 
  -4  10  10      442.89      456.61     12.76 o 
  -3  10  10      152.09      118.05     19.26 o 
  -2  10  10      493.11      467.05     13.75 o 
  -1  10  10      899.80      876.79     21.52 o 
   0  10  10       81.18       59.61      7.74 o 
   1  10  10      887.95      929.55     20.72 o 
   2  10  10      509.33      487.49     32.48 o 
   3  10  10      200.86      198.30     14.05 o 
   4  10  10      409.22      449.18     17.70 o 
   5  10  10      859.10      941.73     23.98 o 
   6  10  10       26.09       48.40     16.45 o 
   7  10  10        5.89       13.80     11.93 o 
   8  10  10      535.08      484.48     29.27 o 
   9  10  10      417.67      464.53     23.25 o 
  10  10  10      112.38       93.46     19.13 o 
  11  10  10      360.09      333.72     28.70 o 
 -10  11  10      383.49      424.81     37.34 o 
  -9  11  10      126.27      115.42     28.94 o 
  -8  11  10      208.92      233.68     17.97 o 
  -7  11  10      292.65      326.70     16.30 o 
  -6  11  10       95.56       67.98     11.81 o 
  -5  11  10       17.85       26.40     10.27 o 
  -4  11  10       91.71       93.81     11.30 o 
  -3  11  10     1018.60     1055.06     28.07 o 
  -2  11  10     2201.55     2194.12     30.08 o 
  -1  11  10      430.20      420.91     12.78 o 
   0  11  10     1640.20     1706.49     30.86 o 
   1  11  10      403.02      397.13     16.47 o 
   2  11  10     2236.46     2199.22     44.95 o 
   3  11  10      982.00     1019.37     32.20 o 
   4  11  10      102.36      105.88     14.83 o 
   5  11  10        9.55        2.00     11.70 o 
   6  11  10       56.73       14.81     13.48 o 
   7  11  10      318.31      316.95     64.84 o 
   8  11  10      183.18      206.21     20.15 o 
   9  11  10      146.77      191.48     21.02 o 
  10  11  10      421.09      408.61     26.24 o 
  11  11  10       52.61       46.47     43.58 o 
  -9  12  10      205.81      173.96     74.84 o 
  -8  12  10      704.11      716.34     31.70 o 
  -7  12  10     1145.65     1161.51     34.58 o 
  -6  12  10      121.06      140.48     20.73 o 
  -5  12  10        3.84       15.36     13.14 o 
  -4  12  10      241.39      240.10     23.30 o 
  -3  12  10     1368.28     1344.55     51.45 o 
  -2  12  10       35.55       21.05     10.60 o 
  -1  12  10      372.99      380.32     18.72 o 
   0  12  10      612.98      577.64     20.06 o 
   1  12  10      285.27      290.28     27.31 o 
   2  12  10       42.19       22.08     11.44 o 
   3  12  10     1419.56     1437.36     45.03 o 
   4  12  10      205.35      221.87     17.50 o 
   5  12  10       16.71       15.97     19.70 o 
   6  12  10      111.06      107.88     19.86 o 
   7  12  10     1098.74     1151.27     55.36 o 
   8  12  10      667.69      633.86     57.48 o 
   9  12  10      259.79      250.00     40.67 o 
  -9  13  10      135.17      211.09     55.63 o 
  -8  13  10      218.22      251.10     38.16 o 
  -7  13  10      103.31      121.47     20.32 o 
  -6  13  10      137.02      132.47     18.65 o 
  -5  13  10      105.22      118.42     16.32 o 
  -4  13  10      698.15      680.31     42.58 o 
  -3  13  10       16.19       22.75     22.44 o 
  -2  13  10      734.26      774.83     21.99 o 
  -1  13  10      760.86      780.52     31.90 o 
   0  13  10      132.91      186.03     17.39 o 
   1  13  10      759.80      721.21     23.38 o 
   2  13  10      759.80      804.73     32.63 o 
   3  13  10       16.27       21.89     13.55 o 
   4  13  10      763.65      683.63     25.46 o 
   5  13  10      122.73      115.16     23.44 o 
   6  13  10      118.94       45.53     31.19 o 
   7  13  10       97.22      139.51     42.16 o 
   8  13  10      221.03      205.07     26.37 o 
  -8  14  10       47.88      -14.35     46.47 o 
  -7  14  10       58.45       77.14     30.41 o 
  -6  14  10       89.75       60.35     22.80 o 
  -5  14  10       61.68       64.92     28.32 o 
  -4  14  10       17.25       82.01     56.52 o 
  -3  14  10      186.62      203.09     18.32 o 
  -2  14  10      121.95       82.30     20.31 o 
  -1  14  10      281.29      298.31     23.60 o 
   0  14  10        8.41       50.02     52.62 o 
   1  14  10      296.32      350.58     20.66 o 
   2  14  10      111.39       65.19     15.71 o 
   3  14  10      168.96      204.33     18.21 o 
   4  14  10       11.97       55.54     62.72 o 
   5  14  10       65.93       67.72     29.34 o 
   6  14  10       78.98       77.85     22.47 o 
  -6  15  10      112.13      332.14     57.93 o 
  -5  15  10       85.79      -24.29     26.91 o 
  -4  15  10       83.27       84.26     23.85 o 
  -3  15  10       90.44       61.61     34.99 o 
  -2  15  10      183.23      196.64     30.18 o 
  -1  15  10       26.72       13.08     26.66 o 
   0  15  10        5.17       44.75     34.42 o 
   1  15  10       28.63       36.20     17.77 o 
   2  15  10      169.77      195.36     20.39 o 
   3  15  10       97.27      189.44     42.07 o 
   4  15  10       96.23      110.48     46.85 o 
   5  15  10       74.70       83.19     44.75 o 
  -3  16  10      608.28      617.21     61.35 o 
  -2  16  10       97.74       81.48     38.44 o 
  -1  16  10      611.81      570.21     59.69 o 
   0  16  10        0.50       26.05     22.03 o 
   1  16  10      664.39      777.23     58.51 o 
   2  16  10       99.16       36.14     37.85 o 
   3  16  10      560.30      528.34     56.21 o 
   1   0  11      350.58      419.05     12.03 o 
   2   0  11     2964.76     2780.39     91.93 o 
   3   0  11     2623.12     2861.41     93.95 o 
   4   0  11     3246.72     3239.38     57.97 o 
   5   0  11     2535.65     2767.30     44.98 o 
   6   0  11      937.48      920.89     19.74 o 
   7   0  11      730.23      744.30     14.31 o 
   8   0  11     2970.64     2961.70     59.32 o 
   9   0  11      336.27      330.17     20.79 o 
  10   0  11        0.45       24.44     10.14 o 
  11   0  11      318.34      317.84     14.58 o 
  12   0  11      200.95      202.81     15.04 o 
  13   0  11        0.28       28.43     20.62 o 
  14   0  11      143.94      199.99     40.51 o 
 -14   1  11       10.43        6.88     18.03 o 
 -13   1  11      145.24      146.42     19.98 o 
 -12   1  11       47.51       43.67     15.97 o 
 -11   1  11      245.06      248.93     13.72 o 
 -10   1  11      345.55      289.72     16.16 o 
  -9   1  11       44.00       52.91     13.70 o 
  -8   1  11     2524.48     2497.67     41.09 o 
  -7   1  11     1683.83     1671.13     32.24 o 
  -6   1  11      776.74      745.01     21.74 o 
  -5   1  11     2561.95     2419.13    100.59 o 
  -4   1  11     5263.34     5625.61    104.18 o 
  -3   1  11      537.60      599.52     23.72 o 
  -2   1  11      981.43     1081.70     18.81 o 
  -1   1  11     1371.21     1685.13     37.49 o 
   0   1  11    17184.03    18124.83    420.89 o 
   1   1  11     1251.22     1559.43     45.23 o 
   2   1  11      856.87      925.42     12.54 o 
   3   1  11      615.10      675.39      8.28 o 
   4   1  11     5216.15     5260.56    153.36 o 
   5   1  11     2665.36     2753.28     31.70 o 
   6   1  11      782.21      733.49     12.90 o 
   7   1  11     1770.09     1803.40     28.70 o 
   8   1  11     2469.88     2428.55     36.10 o 
   9   1  11       31.08       31.22     11.11 o 
  10   1  11      405.59      412.38     15.56 o 
  11   1  11      220.51      240.06     25.57 o 
  12   1  11       32.86       37.78     24.44 o 
  13   1  11      130.52      143.51     20.28 o 
  14   1  11       14.19       -1.46     19.67 o 
 -14   2  11       37.02       62.01     24.95 o 
 -13   2  11       13.67       -8.27     15.29 o 
 -12   2  11      727.67      748.98     20.16 o 
 -11   2  11       85.26       98.04     14.50 o 
 -10   2  11     1022.81     1039.49     35.05 o 
  -9   2  11      463.15      473.71     13.94 o 
  -8   2  11       24.73       30.12      7.12 o 
  -7   2  11     2239.54     2185.62     42.07 o 
  -6   2  11     3827.69     3819.41     45.91 o 
  -5   2  11    10601.62    10897.48    218.54 o 
  -4   2  11     3124.10     3191.75     73.47 o 
  -3   2  11     5476.41     5314.68     83.95 o 
  -2   2  11     5578.33     5726.31     82.15 o 
  -1   2  11       83.09       99.73      5.89 o 
   0   2  11     3188.56     2719.73     61.30 o 
   1   2  11       48.11       46.18      5.10 o 
   2   2  11     5215.80     5319.39     64.08 o 
   3   2  11     5461.74     5358.87     67.68 o 
   4   2  11     3112.19     3224.03     35.13 o 
   5   2  11    10485.35    10620.25    215.40 o 
   6   2  11     3541.76     3250.56     86.76 o 
   7   2  11     2307.57     2244.97     47.08 o 
   8   2  11       39.65       25.81      7.45 o 
   9   2  11      396.92      419.21     13.68 o 
  10   2  11     1018.58     1059.74     23.20 o 
  11   2  11       97.08       92.92     25.53 o 
  12   2  11      772.95      896.86     38.12 o 
  13   2  11       18.95       -6.28     18.14 o 
  14   2  11       49.23       81.13     38.73 o 
 -14   3  11      397.49      472.33     33.67 o 
 -13   3  11      426.78      501.25     26.69 o 
 -12   3  11       99.39      136.52     22.05 o 
 -11   3  11      538.57      592.44     29.29 o 
 -10   3  11      399.05      398.51     19.34 o 
  -9   3  11       41.28       37.65     10.47 o 
  -8   3  11     2095.31     2077.78     46.79 o 
  -7   3  11      631.90      576.94     24.46 o 
  -6   3  11     2371.71     2374.10     38.57 o 
  -5   3  11     3811.07     3606.28     58.92 o 
  -4   3  11     3726.76     3541.23     63.53 o 
  -3   3  11     3332.82     3334.62     75.83 o 
  -2   3  11     1497.54     1522.39     22.95 o 
  -1   3  11     1393.77     1399.94     46.74 o 
   0   3  11     1258.22     1470.71     40.26 o 
   1   3  11     1454.93     1412.18     32.72 o 
   2   3  11     1796.92     1830.09     23.44 o 
   3   3  11     3519.28     3730.17     35.08 o 
   4   3  11     3651.02     3432.02     48.22 o 
   5   3  11     3946.40     3830.86     50.55 o 
   6   3  11     2200.33     2136.35     53.43 o 
   7   3  11      614.83      555.89     11.44 o 
   8   3  11     1858.95     1733.84     29.71 o 
   9   3  11       46.54       35.01      9.66 o 
  10   3  11      354.42      358.23     17.44 o 
  11   3  11      538.08      561.02     21.13 o 
  12   3  11      135.18      171.59     17.53 o 
  13   3  11      372.60      380.03     33.85 o 
  14   3  11      417.80      473.16     73.72 o 
 -13   4  11      167.63      216.92     63.97 o 
 -12   4  11      184.73      180.03     24.56 o 
 -11   4  11      222.44      222.39     15.65 o 
 -10   4  11      183.73      186.53     13.37 o 
  -9   4  11      192.84      172.37     10.43 o 
  -8   4  11      939.95      884.47     33.03 o 
  -7   4  11      395.30      366.16     16.54 o 
  -6   4  11     3619.00     3761.10     93.42 o 
  -5   4  11        5.60       40.14      7.02 o 
  -4   4  11      598.36      592.29     13.50 o 
  -3   4  11    14332.53    14507.13    239.19 o 
  -2   4  11     4149.67     4214.91     69.48 o 
  -1   4  11     5859.49     6446.51     96.51 o 
   0   4  11     1792.42     1583.07     37.59 o 
   1   4  11     5833.59     6147.05    105.80 o 
   2   4  11     4295.77     4256.58     72.66 o 
   3   4  11    14338.22    14027.00    156.89 o 
   4   4  11      489.75      476.33     11.92 o 
   5   4  11       20.13       19.17      5.13 o 
   6   4  11     3530.87     3544.02     37.71 o 
   7   4  11      479.15      456.96     18.77 o 
   8   4  11      838.43      759.80     16.37 o 
   9   4  11      185.64      187.27     10.36 o 
  10   4  11      223.22      205.25     15.44 o 
  11   4  11      184.54      132.84     16.49 o 
  12   4  11      209.75      210.76     19.59 o 
  13   4  11      174.31      200.11     24.25 o 
 -13   5  11      221.45      314.36     34.57 o 
 -12   5  11      586.19      623.45     29.90 o 
 -11   5  11      291.98      280.17     16.25 o 
 -10   5  11      363.74      354.53     23.30 o 
  -9   5  11      168.84      174.51     24.47 o 
  -8   5  11      625.18      616.40     14.87 o 
  -7   5  11       67.18       69.63      7.92 o 
  -6   5  11      251.63      268.68      8.47 o 
  -5   5  11     1502.06     1535.14     32.11 o 
  -4   5  11      599.97      605.94     12.56 o 
  -3   5  11      914.05      959.27     10.04 o 
  -2   5  11     1655.77     1633.80     33.87 o 
  -1   5  11     1413.80     1611.85     40.80 o 
   0   5  11     1187.66     1431.07     27.42 o 
   1   5  11     1406.96     1499.63     18.40 o 
   2   5  11     1576.82     1512.52     21.45 o 
   3   5  11      894.82      857.27     19.22 o 
   4   5  11      534.64      496.86     16.27 o 
   5   5  11     1410.86     1443.57     25.39 o 
   6   5  11      225.62      250.33      9.86 o 
   7   5  11       96.46       97.73      9.14 o 
   8   5  11      664.33      637.93     16.59 o 
   9   5  11      153.85      175.53     19.46 o 
  10   5  11      321.82      336.83     16.04 o 
  11   5  11      250.82      256.79     22.60 o 
  12   5  11      605.11      610.47     51.09 o 
  13   5  11      215.80      283.76     27.33 o 
 -13   6  11        3.46       49.68     35.60 o 
 -12   6  11      392.79      390.89     33.02 o 
 -11   6  11       68.27       96.17     19.51 o 
 -10   6  11       24.29       17.15     25.35 o 
  -9   6  11       35.80       30.80      9.88 o 
  -8   6  11      283.14      284.69     13.51 o 
  -7   6  11       70.58       96.93     10.03 o 
  -6   6  11      560.18      554.06     24.32 o 
  -5   6  11      207.35      176.73      8.90 o 
  -4   6  11      893.46      803.32     20.31 o 
  -3   6  11      389.94      454.54     18.92 o 
  -2   6  11     2031.20     2116.12     41.87 o 
  -1   6  11      661.08      612.56     13.22 o 
   0   6  11       29.82       49.49     11.35 o 
   1   6  11      666.56      606.27     14.35 o 
   2   6  11     2028.74     2009.39     42.94 o 
   3   6  11      406.63      462.18     19.99 o 
   4   6  11      913.86      848.23     14.53 o 
   5   6  11      176.09      144.29      9.11 o 
   6   6  11      604.34      596.81     18.19 o 
   7   6  11       65.90       94.35      9.26 o 
   8   6  11      248.48      241.77     17.31 o 
   9   6  11       49.77       30.23     10.34 o 
  10   6  11       34.36       17.76     17.05 o 
  11   6  11       58.02       85.26     15.84 o 
  12   6  11      420.92      465.29     34.64 o 
  13   6  11        4.49      -21.40     21.40 o 
 -12   7  11       85.75       32.35     74.84 o 
 -11   7  11      308.74      306.66     29.53 o 
 -10   7  11      174.47      144.83     16.44 o 
  -9   7  11        7.28       21.50     13.51 o 
  -8   7  11       73.29       58.13     10.36 o 
  -7   7  11      486.51      455.34     12.27 o 
  -6   7  11      480.08      501.41     11.23 o 
  -5   7  11      309.76      304.75      9.89 o 
  -4   7  11     1258.00     1220.28     28.24 o 
  -3   7  11     1807.32     1776.97     22.86 o 
  -2   7  11     1982.70     2114.01     25.31 o 
  -1   7  11     3053.60     2930.86     46.23 o 
   0   7  11     1239.73     1280.45     25.69 o 
   1   7  11     2923.59     2810.49     60.47 o 
   2   7  11     1968.29     2028.49     39.19 o 
   3   7  11     1947.82     1948.16     37.97 o 
   4   7  11     1282.60     1291.48     23.08 o 
   5   7  11      382.54      373.92     12.16 o 
   6   7  11      497.12      525.75     26.17 o 
   7   7  11      393.04      341.87     14.49 o 
   8   7  11       74.12       45.79     14.37 o 
   9   7  11       16.98       18.61     12.18 o 
  10   7  11      215.48      176.71     17.32 o 
  11   7  11      294.71      278.16     17.11 o 
  12   7  11       92.13      110.92     36.71 o 
 -12   8  11      190.96      261.84     35.10 o 
 -11   8  11      254.68      335.72     57.37 o 
 -10   8  11      508.36      546.82     24.28 o 
  -9   8  11      952.64     1069.16     24.57 o 
  -8   8  11      647.81      599.91     33.20 o 
  -7   8  11      175.99      177.01     11.97 o 
  -6   8  11      365.49      363.14     12.28 o 
  -5   8  11      317.43      281.69     10.58 o 
  -4   8  11      595.68      607.74     11.01 o 
  -3   8  11      458.05      484.24     11.78 o 
  -2   8  11      225.38      256.38      7.07 o 
  -1   8  11     1182.67     1203.92     17.69 o 
   0   8  11     1289.14     1305.32     26.26 o 
   1   8  11     1197.32     1232.60     22.89 o 
   2   8  11      255.06      292.07     13.88 o 
   3   8  11      572.81      622.34     20.61 o 
   4   8  11      504.54      488.52     33.55 o 
   5   8  11      411.09      390.64     14.30 o 
   6   8  11      314.56      309.80     11.08 o 
   7   8  11      133.25      136.38     11.31 o 
   8   8  11      630.13      610.92     30.74 o 
   9   8  11      917.86     1030.58     21.99 o 
  10   8  11      504.29      526.44     21.10 o 
  11   8  11      246.27      301.42     32.32 o 
  12   8  11      216.00      241.28     26.86 o 
 -11   9  11      148.92      156.63     33.03 o 
 -10   9  11      334.53      346.12     22.58 o 
  -9   9  11       15.28       -6.25     13.34 o 
  -8   9  11      509.12      441.76     18.30 o 
  -7   9  11      207.06      168.47     19.88 o 
  -6   9  11       69.68       78.61     12.73 o 
  -5   9  11     1018.97     1012.55     24.32 o 
  -4   9  11     1129.22     1103.60     38.47 o 
  -3   9  11     1115.52     1163.09     17.05 o 
  -2   9  11     2988.30     2962.11     63.92 o 
  -1   9  11     1506.63     1492.76     19.31 o 
   0   9  11     1544.76     1499.36     28.34 o 
   1   9  11     1658.10     1711.08     37.68 o 
   2   9  11     2916.53     2947.06     77.13 o 
   3   9  11     1214.38     1260.65     23.67 o 
   4   9  11     1147.15     1165.19     37.14 o 
   5   9  11     1147.26     1138.16     43.02 o 
   6   9  11       39.17       50.54     10.65 o 
   7   9  11      235.54      231.29     15.48 o 
   8   9  11      560.32      512.97     21.00 o 
   9   9  11       18.73        6.06     12.95 o 
  10   9  11      316.39      287.97     19.68 o 
  11   9  11      182.58      171.17     21.05 o 
  12   9  11      274.64      266.72     52.20 o 
 -11  10  11       58.67       78.00     41.87 o 
 -10  10  11      326.64      353.30     60.23 o 
  -9  10  11       82.71      145.05     55.87 o 
  -8  10  11      221.92      183.92     24.63 o 
  -7  10  11      555.39      591.90     30.25 o 
  -6  10  11      179.84      184.87     11.92 o 
  -5  10  11      934.25      978.93     28.56 o 
  -4  10  11      275.22      245.75     11.60 o 
  -3  10  11     1944.80     1837.78     72.71 o 
  -2  10  11        4.78       -6.82      6.82 o 
  -1  10  11       46.83       61.40      9.43 o 
   0  10  11       26.13       28.85      8.39 o 
   1  10  11       23.83       30.95      9.92 o 
   2  10  11       13.69       18.63     11.02 o 
   3  10  11     1883.90     1959.16     66.34 o 
   4  10  11      329.97      338.67     18.87 o 
   5  10  11      950.35      933.71    106.67 o 
   6  10  11      149.04      168.07     14.98 o 
   7  10  11      612.97      595.90     27.82 o 
   8  10  11      186.26      169.34     16.88 o 
   9  10  11       71.70       90.13     16.26 o 
  10  10  11      312.42      324.29     22.33 o 
  11  10  11       53.90       65.15     29.59 o 
 -10  11  11       11.13       45.79     31.58 o 
  -9  11  11      554.56      541.43     59.92 o 
  -8  11  11      877.81      880.40     32.84 o 
  -7  11  11      259.72      260.44     18.81 o 
  -6  11  11      171.87      124.63     13.25 o 
  -5  11  11      453.13      457.79     20.20 o 
  -4  11  11      124.59       99.65     12.78 o 
  -3  11  11      648.91      619.07     25.67 o 
  -2  11  11      554.70      548.17     17.03 o 
  -1  11  11      160.57      161.96     10.92 o 
   0  11  11       64.88       46.65     10.31 o 
   1  11  11      174.84      165.96     14.07 o 
   2  11  11      570.85      562.85     15.61 o 
   3  11  11      698.28      680.35     23.27 o 
   4  11  11      119.94      117.73     15.10 o 
   5  11  11      453.55      412.96     20.96 o 
   6  11  11      190.71      166.56     17.53 o 
   7  11  11      276.92      255.67     35.36 o 
   8  11  11      844.72      815.04     35.17 o 
   9  11  11      554.36      573.22     37.41 o 
  10  11  11        7.15        9.39     24.11 o 
  11  11  11        3.76        0.00     47.01 o 
  -9  12  11       41.72       20.69     26.54 o 
  -8  12  11      130.39      118.67     28.91 o 
  -7  12  11       55.03       39.44     33.25 o 
  -6  12  11       19.48       13.55     18.36 o 
  -5  12  11       33.71        3.41     11.28 o 
  -4  12  11      295.88      313.63     32.66 o 
  -3  12  11      147.37      144.93     22.96 o 
  -2  12  11      406.40      389.83     17.30 o 
  -1  12  11      209.28      170.62     15.78 o 
   0  12  11        0.22        2.08     10.81 o 
   1  12  11      204.12      174.82     14.09 o 
   2  12  11      390.70      366.88     27.23 o 
   3  12  11      131.55      140.01     16.52 o 
   4  12  11      312.90      376.42     22.76 o 
   5  12  11       40.51       86.14     25.70 o 
   6  12  11       14.71      -10.67     15.84 o 
   7  12  11       46.97       68.91     34.46 o 
   8  12  11      150.86      163.94     26.12 o 
   9  12  11       46.78       12.63     20.37 o 
  -8  13  11        4.97      -25.42     25.48 o 
  -7  13  11      313.62      302.30     24.84 o 
  -6  13  11      440.55      442.16     35.20 o 
  -5  13  11      457.83      481.38     18.86 o 
  -4  13  11      178.74      146.64     21.32 o 
  -3  13  11      333.12      299.49     26.55 o 
  -2  13  11       31.51       49.68     20.50 o 
  -1  13  11      743.19      824.80     40.15 o 
   0  13  11      254.42      265.64     23.77 o 
   1  13  11      693.39      698.75     25.93 o 
   2  13  11       53.47       66.08     20.25 o 
   3  13  11      344.21      339.26     18.02 o 
   4  13  11      161.84      176.83     34.53 o 
   5  13  11      437.85      430.59     48.02 o 
   6  13  11      445.56      437.84     33.64 o 
   7  13  11      275.07      347.32     28.15 o 
   8  13  11        4.68      147.69    153.73 o 
  -8  14  11      131.02      105.57     52.79 o 
  -7  14  11       73.93       22.38     40.15 o 
  -6  14  11      264.29      283.52     26.86 o 
  -5  14  11      669.52      725.42     54.41 o 
  -4  14  11      335.63      343.45     23.94 o 
  -3  14  11      113.88       50.71     15.87 o 
  -2  14  11       76.74       72.00     51.71 o 
  -1  14  11      721.88      737.25     95.80 o 
   0  14  11       30.07       31.51     36.58 o 
   1  14  11      691.40      779.38     34.29 o 
   2  14  11       93.49       52.48     21.32 o 
   3  14  11      104.11      143.79     17.92 o 
   4  14  11      311.00      320.73     27.80 o 
   5  14  11      650.78      598.19     41.22 o 
   6  14  11      291.57      279.56     69.70 o 
   7  14  11       89.95      139.41     41.28 o 
  -6  15  11       50.50      387.22     57.34 o 
  -5  15  11      139.71       34.29     31.02 o 
  -4  15  11      222.25      212.65     23.67 o 
  -3  15  11      827.75      907.80     81.16 o 
  -2  15  11      318.30      331.16     39.00 o 
  -1  15  11      250.23      205.95     23.17 o 
   0  15  11      131.08      103.09     26.67 o 
   1  15  11      251.45      237.33     22.29 o 
   2  15  11      281.53      338.80     20.87 o 
   3  15  11      738.39      848.71     30.40 o 
   4  15  11      261.65      319.34     33.53 o 
   5  15  11      111.23       70.56     39.61 o 
  -1  16  11       33.24      -32.71     32.71 o 
   0  16  11      197.80      203.89     47.59 o 
   1  16  11       41.49      131.38     46.47 o 
   2  16  11      130.14      114.14     43.04 o 
   3  16  11      432.36      456.66     57.93 o 
   0   0  12     3068.68     2829.77     74.19 o 
   1   0  12     2111.75     2244.09     78.88 o 
   2   0  12    15157.48    14357.85    231.84 o 
   3   0  12      185.71      146.61      4.57 o 
   4   0  12     1047.34      938.13     20.50 o 
   5   0  12     2476.62     2396.09     36.26 o 
   6   0  12     1718.02     1716.23     40.95 o 
   7   0  12     1011.44     1018.49     29.16 o 
   8   0  12       49.08       52.72      7.66 o 
   9   0  12      257.62      244.04     11.75 o 
  10   0  12       40.05       52.54     10.69 o 
  11   0  12      353.06      374.12     17.45 o 
  12   0  12      412.82      448.24     19.50 o 
  13   0  12       11.51       76.14     66.21 o 
  14   0  12       39.22      158.55    103.89 o 
 -14   1  12      157.01      168.34     24.56 o 
 -13   1  12      891.86      995.79     45.95 o 
 -12   1  12      297.50      268.00     17.32 o 
 -11   1  12     1824.90     1906.48     28.91 o 
 -10   1  12      399.26      396.50     17.89 o 
  -9   1  12     3130.15     3060.01     92.44 o 
  -8   1  12      622.42      604.07     17.18 o 
  -7   1  12     2348.52     2364.67     42.82 o 
  -6   1  12       24.88       17.07      4.75 o 
  -5   1  12     4488.39     4611.70     92.39 o 
  -4   1  12      786.01      751.03     27.47 o 
  -3   1  12      388.61      332.53      7.74 o 
  -2   1  12      684.55      796.54     23.41 o 
  -1   1  12      659.31      629.60     15.98 o 
   0   1  12     4554.92     4185.93     86.90 o 
   1   1  12      433.09      367.86      8.83 o 
   2   1  12      637.99      729.86     10.88 o 
   3   1  12      463.34      394.59      8.96 o 
   4   1  12      856.16      850.82     16.50 o 
   5   1  12     4267.29     4386.30     74.22 o 
   6   1  12       18.20        5.75      5.20 o 
   7   1  12     2342.36     2285.29     35.06 o 
   8   1  12      664.56      613.33     14.99 o 
   9   1  12     3345.08     3384.29     41.35 o 
  10   1  12      380.94      373.17     19.84 o 
  11   1  12     1779.22     1869.22     58.33 o 
  12   1  12      259.75      298.48     18.29 o 
  13   1  12      906.54      980.62     30.06 o 
  14   1  12      163.28      161.78     48.00 o 
 -14   2  12       83.44       57.38     47.18 o 
 -13   2  12        0.23       -5.07     15.26 o 
 -12   2  12      437.59      500.44     30.01 o 
 -11   2  12      705.50      716.72     25.27 o 
 -10   2  12      818.65      815.65     26.44 o 
  -9   2  12      411.93      448.32     30.02 o 
  -8   2  12     1457.12     1362.68     33.18 o 
  -7   2  12     1617.85     1539.39     28.27 o 
  -6   2  12       84.27       88.65      6.18 o 
  -5   2  12     1113.07     1040.42     18.66 o 
  -4   2  12     3974.13     3698.51     56.23 o 
  -3   2  12      515.34      525.74     12.02 o 
  -2   2  12     3898.94     3942.98     68.78 o 
  -1   2  12     1534.90     1686.64     43.62 o 
   0   2  12    17962.19    18009.81    396.04 o 
   1   2  12     1562.42     1627.80     38.14 o 
   2   2  12     4192.74     4172.81     62.13 o 
   3   2  12      474.38      460.15     12.12 o 
   4   2  12     3865.51     3591.22     73.58 o 
   5   2  12     1094.05     1014.90     27.71 o 
   6   2  12      120.55      101.60     20.10 o 
   7   2  12     1619.06     1557.75     22.57 o 
   8   2  12     1345.17     1351.15     26.35 o 
   9   2  12      447.33      467.19     14.03 o 
  10   2  12      727.63      741.38     19.19 o 
  11   2  12      746.15      781.02     21.11 o 
  12   2  12      440.72      448.92     27.72 o 
  13   2  12        0.57       71.50     42.00 o 
  14   2  12       85.01       98.96     29.19 o 
 -14   3  12       70.27       97.67     32.25 o 
 -13   3  12        4.30       86.42     40.77 o 
 -12   3  12      218.62      278.20     30.49 o 
 -11   3  12      713.49      697.04     23.78 o 
 -10   3  12      860.88      915.62     37.01 o 
  -9   3  12      594.01      586.06     20.35 o 
  -8   3  12      842.82      794.13     24.64 o 
  -7   3  12      922.27      873.51     48.35 o 
  -6   3  12     1297.45     1228.30     35.10 o 
  -5   3  12      890.83      937.25     18.36 o 
  -4   3  12     1767.83     1622.32     47.92 o 
  -3   3  12      990.87     1023.51     12.29 o 
  -2   3  12      219.44      246.84      4.61 o 
  -1   3  12     6030.54     5649.59    116.97 o 
   0   3  12     5738.72     6419.25    216.52 o 
   1   3  12     6033.97     5608.60    124.73 o 
   2   3  12      232.28      271.98      5.22 o 
   3   3  12     1002.18     1045.37     27.81 o 
   4   3  12     1744.00     1609.35     18.47 o 
   5   3  12      906.94      939.25     17.86 o 
   6   3  12     1266.69     1218.42     16.73 o 
   7   3  12      927.73      895.85     26.44 o 
   8   3  12      881.98      807.09     29.89 o 
   9   3  12      604.51      595.20     15.09 o 
  10   3  12      906.41      964.05     21.75 o 
  11   3  12      716.71      644.80     26.66 o 
  12   3  12      245.72      249.18     20.16 o 
  13   3  12        3.00       19.43     28.52 o 
 -13   4  12      103.15       68.10     27.28 o 
 -12   4  12       90.65       74.81     19.01 o 
 -11   4  12      106.44      152.73     22.49 o 
 -10   4  12     1577.35     1569.28     25.48 o 
  -9   4  12      431.51      432.20     14.65 o 
  -8   4  12      695.48      703.85     23.21 o 
  -7   4  12      222.75      234.85     10.56 o 
  -6   4  12      584.18      648.46     19.86 o 
  -5   4  12     1908.02     1973.74     29.06 o 
  -4   4  12     3262.17     3258.07     48.08 o 
  -3   4  12      492.02      462.60     17.91 o 
  -2   4  12      186.18      252.70     14.14 o 
  -1   4  12      807.03      874.70     30.52 o 
   0   4  12     8160.59     8139.23    174.87 o 
   1   4  12      746.61      832.30     21.97 o 
   2   4  12      178.68      228.80     14.89 o 
   3   4  12      426.21      368.14     15.50 o 
   4   4  12     3331.48     3168.88     45.66 o 
   5   4  12     1864.97     1846.26     25.91 o 
   6   4  12      669.30      718.47     19.86 o 
   7   4  12      231.72      215.51     14.36 o 
   8   4  12      615.09      630.70     16.95 o 
   9   4  12      382.46      422.05     21.23 o 
  10   4  12     1578.14     1553.02     53.64 o 
  11   4  12      108.74      102.55     16.45 o 
  12   4  12      109.61       84.78     30.62 o 
  13   4  12      120.68      168.31     28.98 o 
 -13   5  12        8.07       12.83     28.58 o 
 -12   5  12      322.14      349.05     21.51 o 
 -11   5  12      239.44      237.64     16.06 o 
 -10   5  12      605.42      578.23     25.99 o 
  -9   5  12     1013.42      980.88     33.26 o 
  -8   5  12       70.44       69.15      8.89 o 
  -7   5  12      490.34      495.31     20.49 o 
  -6   5  12     2591.79     2452.81     27.31 o 
  -5   5  12     1135.61     1121.37     18.13 o 
  -4   5  12      738.51      741.64     15.77 o 
  -3   5  12     3987.15     3964.25     56.20 o 
  -2   5  12     1819.80     2005.03     28.86 o 
  -1   5  12     7619.11     7474.77    136.75 o 
   0   5  12      753.21      643.81     15.78 o 
   1   5  12     7861.78     7834.99    131.44 o 
   2   5  12     1853.61     1946.91     44.29 o 
   3   5  12     4176.53     4122.57     39.45 o 
   4   5  12      697.56      684.38     17.26 o 
   5   5  12     1068.30     1089.81     20.76 o 
   6   5  12     2625.97     2404.05     36.35 o 
   7   5  12      436.13      440.81     17.66 o 
   8   5  12       60.77       52.21      9.01 o 
   9   5  12      845.38      790.27     26.38 o 
  10   5  12      622.61      592.57     19.10 o 
  11   5  12      267.43      225.61     25.75 o 
  12   5  12      318.62      319.07     34.91 o 
  13   5  12        3.86       94.98     29.53 o 
 -13   6  12      109.30      115.90     44.75 o 
 -12   6  12      781.13      923.75     77.44 o 
 -11   6  12        4.64        1.22     16.39 o 
 -10   6  12      281.15      266.94     18.89 o 
  -9   6  12       57.96       69.72     14.47 o 
  -8   6  12      542.84      566.96     20.96 o 
  -7   6  12      275.49      278.11     11.83 o 
  -6   6  12     2423.67     2505.01     46.43 o 
  -5   6  12     2503.32     2533.84     28.58 o 
  -4   6  12     2088.43     2112.65     58.78 o 
  -3   6  12     1649.93     1621.24     17.09 o 
  -2   6  12     5163.32     5055.81     44.25 o 
  -1   6  12      837.09      899.03     13.40 o 
   0   6  12     8636.88     8993.84    135.37 o 
   1   6  12      894.57      962.92     22.09 o 
   2   6  12     5357.82     5176.61     69.09 o 
   3   6  12     1639.41     1601.17     47.54 o 
   4   6  12     2324.38     2302.81     44.49 o 
   5   6  12     2382.01     2401.21     32.58 o 
   6   6  12     2319.26     2334.54     29.82 o 
   7   6  12      267.89      258.24     16.31 o 
   8   6  12      534.21      559.13     16.74 o 
   9   6  12       51.11       27.90     10.94 o 
  10   6  12      214.47      200.45     18.04 o 
  11   6  12        5.94        5.13     16.86 o 
  12   6  12      802.10      878.53     42.40 o 
  13   6  12      116.19      164.08     49.95 o 
 -12   7  12       93.06       51.37     34.72 o 
 -11   7  12      323.78      263.28     61.38 o 
 -10   7  12       16.61       19.80     29.89 o 
  -9   7  12      567.16      505.66     23.60 o 
  -8   7  12      198.76      216.52     17.44 o 
  -7   7  12      482.22      461.92     12.74 o 
  -6   7  12      286.66      283.35     10.32 o 
  -5   7  12     4512.67     4631.01     68.62 o 
  -4   7  12     2574.27     2516.19     32.62 o 
  -3   7  12      342.29      343.48      7.28 o 
  -2   7  12      461.49      456.11     11.73 o 
  -1   7  12     1981.40     1985.67     42.94 o 
   0   7  12      846.37      879.98     20.89 o 
   1   7  12     1796.28     1779.08     25.14 o 
   2   7  12      469.14      453.83     21.59 o 
   3   7  12      458.00      479.43     14.02 o 
   4   7  12     2615.25     2522.89     32.92 o 
   5   7  12     4712.65     4692.87     49.03 o 
   6   7  12      245.69      215.15     17.35 o 
   7   7  12      378.75      385.18     24.01 o 
   8   7  12      201.99      242.11     26.25 o 
   9   7  12      603.63      585.67     27.24 o 
  10   7  12       22.33       12.25     13.38 o 
  11   7  12      274.20      283.52     25.80 o 
  12   7  12       82.36       52.24     37.32 o 
 -12   8  12      197.13      287.38     55.63 o 
 -11   8  12       78.13       18.52     30.18 o 
 -10   8  12       94.05       98.95     17.06 o 
  -9   8  12       60.05       40.31     12.94 o 
  -8   8  12       17.33       17.21     11.42 o 
  -7   8  12      347.29      343.93     21.56 o 
  -6   8  12      814.63      824.92     17.12 o 
  -5   8  12      284.98      266.14     22.08 o 
  -4   8  12     1695.51     1660.77     30.19 o 
  -3   8  12       22.27       16.20      5.29 o 
  -2   8  12       85.01       71.69      5.39 o 
  -1   8  12      329.29      330.01     12.04 o 
   0   8  12      778.64      748.63     18.29 o 
   1   8  12      330.12      313.76     11.14 o 
   2   8  12       89.09       50.02     17.68 o 
   3   8  12       20.90       30.38      7.92 o 
   4   8  12     1714.11     1714.86     28.77 o 
   5   8  12      266.00      260.84     18.91 o 
   6   8  12      831.35      828.58     17.19 o 
   7   8  12      308.62      285.11     12.96 o 
   8   8  12        9.83       24.52     14.95 o 
   9   8  12       78.70       51.89     12.09 o 
  10   8  12      105.62      143.17     14.90 o 
  11   8  12       69.19       87.97     24.27 o 
  12   8  12      192.78      194.30     41.62 o 
 -11   9  12       66.82       84.52     30.83 o 
 -10   9  12      746.73      740.67     63.25 o 
  -9   9  12      274.87      290.11     17.78 o 
  -8   9  12        6.12       13.44     15.76 o 
  -7   9  12      950.21      890.87     34.04 o 
  -6   9  12     1175.74     1173.59     24.12 o 
  -5   9  12       57.17       71.40      9.51 o 
  -4   9  12       10.99       -2.77      7.04 o 
  -3   9  12      599.55      615.73     12.20 o 
  -2   9  12      762.29      756.89     12.31 o 
  -1   9  12     1202.59     1196.61     25.06 o 
   0   9  12       99.04      156.85     16.07 o 
   1   9  12     1172.96     1184.99     19.05 o 
   2   9  12      759.64      821.87     22.50 o 
   3   9  12      585.76      598.41     15.14 o 
   4   9  12       21.06       16.58     11.01 o 
   5   9  12       67.82       85.43     19.10 o 
   6   9  12     1199.03     1248.05     24.38 o 
   7   9  12      917.34      880.77     21.40 o 
   8   9  12       12.17       -5.42     11.61 o 
   9   9  12      275.63      231.00     16.93 o 
  10   9  12      722.75      748.32     26.71 o 
  11   9  12       69.81       56.15     38.80 o 
 -10  10  12      473.49      482.84     37.28 o 
  -9  10  12       37.02       -9.74     13.72 o 
  -8  10  12      311.00      309.92     19.61 o 
  -7  10  12      275.68      201.93     30.23 o 
  -6  10  12      448.22      445.81     21.27 o 
  -5  10  12        7.60       13.29      8.91 o 
  -4  10  12      683.17      677.26     33.46 o 
  -3  10  12      750.22      776.86     17.99 o 
  -2  10  12       72.15       68.48      8.61 o 
  -1  10  12      406.65      391.54     13.70 o 
   0  10  12      600.15      565.13     17.07 o 
   1  10  12      419.03      380.75     12.31 o 
   2  10  12       42.42       66.33      7.95 o 
   3  10  12      763.74      791.86     34.27 o 
   4  10  12      762.41      788.41     21.52 o 
   5  10  12       11.51       26.39     12.31 o 
   6  10  12      433.80      397.43     19.85 o 
   7  10  12      301.41      295.96     16.76 o 
   8  10  12      323.03      352.59     18.91 o 
   9  10  12       26.98       11.43     29.87 o 
  10  10  12      459.81      425.95     23.65 o 
  11  10  12       94.74       70.89     30.61 o 
 -10  11  12        2.36       33.99     45.91 o 
  -9  11  12       11.74      115.06    109.29 o 
  -8  11  12      407.98      433.35     24.18 o 
  -7  11  12      630.66      689.04     36.16 o 
  -6  11  12       72.39       37.44     15.31 o 
  -5  11  12      982.02     1008.55     42.57 o 
  -4  11  12      208.79      224.09     13.45 o 
  -3  11  12      489.78      499.84     15.06 o 
  -2  11  12      115.63      103.69     10.45 o 
  -1  11  12     1173.27     1119.02     23.83 o 
   0  11  12       24.35       26.77      9.75 o 
   1  11  12     1177.50     1187.32     25.51 o 
   2  11  12      125.61      129.46     19.07 o 
   3  11  12      520.24      546.93     19.03 o 
   4  11  12      196.97      193.88     16.68 o 
   5  11  12     1025.05     1094.76     34.86 o 
   6  11  12       75.50       18.98     19.80 o 
   7  11  12      630.65      719.02     25.20 o 
   8  11  12      404.44      395.70     29.45 o 
   9  11  12       27.66        7.40     39.00 o 
  10  11  12        1.04       13.17     42.45 o 
  -9  12  12       85.35       72.15     29.59 o 
  -8  12  12      596.83      585.72     38.13 o 
  -7  12  12      200.42      162.29     29.39 o 
  -6  12  12      567.71      595.02     28.01 o 
  -5  12  12      611.46      666.45     21.23 o 
  -4  12  12      579.85      590.53     22.52 o 
  -3  12  12      410.88      375.16     18.98 o 
  -2  12  12      327.92      338.83     21.93 o 
  -1  12  12      235.36      253.42     39.99 o 
   0  12  12       76.65       73.68     13.20 o 
   1  12  12      224.61      203.75     22.61 o 
   2  12  12      320.15      354.90     16.25 o 
   3  12  12      423.11      420.18     19.45 o 
   4  12  12      589.57      591.02     26.41 o 
   5  12  12      621.30      652.46     45.05 o 
   6  12  12      557.35      575.91     47.99 o 
   7  12  12      202.43      238.15     23.49 o 
   8  12  12      557.03      565.22     31.21 o 
   9  12  12       84.18      122.69     34.99 o 
  -8  13  12      257.11      110.71     41.87 o 
  -7  13  12        2.11      -14.69     23.03 o 
  -6  13  12      282.17      284.63     20.01 o 
  -5  13  12      809.31      837.59     56.87 o 
  -4  13  12       25.21       -2.92     15.89 o 
  -3  13  12      144.26      155.19     16.55 o 
  -2  13  12       72.92       93.15     19.42 o 
  -1  13  12     1233.58     1238.05     83.96 o 
   0  13  12      232.02      205.84     38.26 o 
   1  13  12     1182.23     1305.18     38.96 o 
   2  13  12       74.45       89.61     15.73 o 
   3  13  12      161.65      155.96     17.46 o 
   4  13  12       26.74       -2.51     15.08 o 
   5  13  12      833.04      906.41     36.09 o 
   6  13  12      260.81      232.99     30.44 o 
   7  13  12       10.29       31.72     35.88 o 
   8  13  12      280.62      357.95     36.82 o 
  -7  14  12       39.15      -39.03     39.03 o 
  -6  14  12      123.45      192.22     45.47 o 
  -5  14  12      282.56      247.25     23.21 o 
  -4  14  12        4.84       71.02     43.11 o 
  -3  14  12        9.23       13.23     24.11 o 
  -2  14  12       82.72       96.63     21.85 o 
  -1  14  12       96.79      104.11     18.65 o 
   0  14  12       89.10       73.94     30.23 o 
   1  14  12       96.14       94.93     19.70 o 
   2  14  12       76.72       74.23     16.11 o 
   3  14  12        8.05        3.59     21.78 o 
   4  14  12        4.71       62.83     38.34 o 
   5  14  12      267.93      259.39     33.79 o 
   6  14  12      111.24      204.66     54.23 o 
   7  14  12       27.91       10.92     39.61 o 
  -6  15  12       56.88        9.74     45.34 o 
  -5  15  12      157.31      149.66     61.24 o 
  -4  15  12       10.42       -9.46     23.03 o 
  -3  15  12        1.82      111.26    128.49 o 
  -2  15  12        0.31        8.90     26.33 o 
  -1  15  12      209.87      172.16     22.56 o 
   0  15  12       34.39       21.79     38.54 o 
   1  15  12      194.58      268.30     27.94 o 
   2  15  12        0.06        5.23     18.58 o 
   3  15  12        3.54       11.88     23.18 o 
   4  15  12       13.35        2.49     20.14 o 
   5  15  12      150.14      260.99     59.69 o 
   0  16  12      274.29      211.09     51.02 o 
   1  16  12       23.47       36.68     40.69 o 
   2  16  12      406.78      487.60     56.21 o 
   3  16  12      119.45        4.02     40.69 o 
   1   0  13       68.90      173.73     31.90 o 
   2   0  13      277.23      271.26      7.21 o 
   3   0  13      124.66      139.95      8.70 o 
   4   0  13     1159.34      905.17     20.13 o 
   5   0  13      236.62      292.59     11.83 o 
   6   0  13      102.33      102.59      6.37 o 
   7   0  13      703.46      613.41     12.53 o 
   8   0  13     3134.03     3101.77     37.74 o 
   9   0  13      454.17      415.37     14.79 o 
  10   0  13      302.50      271.49     17.88 o 
  11   0  13        2.41       -2.38      9.85 o 
  12   0  13        1.66       44.50     30.66 o 
  13   0  13        8.51       94.00     67.96 o 
  14   0  13        0.84       10.83     22.61 o 
 -14   1  13        1.55       69.01     24.02 o 
 -13   1  13      183.10      186.69     25.51 o 
 -12   1  13       67.60      118.83     29.27 o 
 -11   1  13     1127.78     1144.59     41.24 o 
 -10   1  13     1790.48     1889.13     39.63 o 
  -9   1  13      133.92      136.95     12.42 o 
  -8   1  13      579.82      601.97     15.37 o 
  -7   1  13      724.25      687.92     17.05 o 
  -6   1  13     2051.36     2059.39     44.91 o 
  -5   1  13      433.00      395.56     10.86 o 
  -4   1  13       44.80       37.16      7.17 o 
  -3   1  13     1873.45     1993.92     23.57 o 
  -2   1  13     4729.94     4936.47     89.55 o 
  -1   1  13     2649.73     2751.96     45.49 o 
   0   1  13      119.23      168.31     10.63 o 
   1   1  13     2548.41     2305.05     41.29 o 
   2   1  13     4752.88     4847.29     64.58 o 
   3   1  13     1829.16     1927.62     25.68 o 
   4   1  13       78.34       45.37      4.06 o 
   5   1  13      475.75      448.00     10.86 o 
   6   1  13     2127.57     2100.08     35.74 o 
   7   1  13      681.09      638.82     13.44 o 
   8   1  13      540.38      549.61     12.45 o 
   9   1  13      154.98      191.92     26.00 o 
  10   1  13     1720.10     1697.84     39.34 o 
  11   1  13     1043.56     1029.62     26.05 o 
  12   1  13       60.55      120.12     22.34 o 
  13   1  13      169.98      227.59     39.28 o 
  14   1  13        1.51      185.87     43.58 o 
 -14   2  13       55.82       73.54     66.83 o 
 -13   2  13      624.51      696.60     27.97 o 
 -12   2  13       96.06      138.32     21.39 o 
 -11   2  13      574.30      617.04     24.34 o 
 -10   2  13      508.84      491.72     18.88 o 
  -9   2  13      456.40      499.29     21.24 o 
  -8   2  13      838.75      888.44     16.53 o 
  -7   2  13      326.89      353.12     10.67 o 
  -6   2  13     1012.54      899.11     14.29 o 
  -5   2  13     3056.42     2783.77     73.00 o 
  -4   2  13     1447.02     1425.56     42.99 o 
  -3   2  13     1153.63     1121.62     35.28 o 
  -2   2  13      676.16      708.29     20.49 o 
  -1   2  13     5181.09     5359.82    111.42 o 
   0   2  13     6339.67     6436.66    109.47 o 
   1   2  13     5017.71     5127.58     74.73 o 
   2   2  13      630.94      626.27      9.62 o 
   3   2  13     1265.45     1254.46     29.50 o 
   4   2  13     1564.73     1525.19     47.88 o 
   5   2  13     3014.12     2852.30     30.34 o 
   6   2  13     1076.23      956.45     15.95 o 
   7   2  13      278.56      286.58     11.03 o 
   8   2  13      852.81      918.69     17.68 o 
   9   2  13      355.64      356.09     13.65 o 
  10   2  13      535.20      580.45     20.04 o 
  11   2  13      529.14      581.05     49.37 o 
  12   2  13       76.09      156.34     73.12 o 
  13   2  13      683.05      724.90     28.00 o 
  14   2  13       66.96      138.23     47.59 o 
 -14   3  13      125.22      251.83     55.63 o 
 -13   3  13      148.44      155.04     20.11 o 
 -12   3  13      512.49      576.05     20.30 o 
 -11   3  13      451.08      450.19     21.06 o 
 -10   3  13      952.36      973.47     38.61 o 
  -9   3  13      734.67      684.85     17.63 o 
  -8   3  13     1197.23     1141.22     50.00 o 
  -7   3  13     1924.64     1916.15     54.84 o 
  -6   3  13     1577.07     1534.54     19.29 o 
  -5   3  13     2303.95     2302.93     48.73 o 
  -4   3  13     6902.97     7024.70    150.45 o 
  -3   3  13      108.62      120.50      8.40 o 
  -2   3  13      429.61      439.13     11.38 o 
  -1   3  13     1042.46     1040.44     31.76 o 
   0   3  13    15772.99    15429.73    303.29 o 
   1   3  13      973.04      912.28     17.47 o 
   2   3  13      389.96      386.33      9.49 o 
   3   3  13      140.00      146.22      5.23 o 
   4   3  13     6819.72     6728.34     87.05 o 
   5   3  13     2248.96     2228.55     23.16 o 
   6   3  13     1458.88     1382.11     18.06 o 
   7   3  13     1829.95     1826.42     33.33 o 
   8   3  13     1161.45     1100.21     18.20 o 
   9   3  13      719.10      721.49     18.48 o 
  10   3  13     1015.05     1084.62     23.57 o 
  11   3  13      438.58      449.41     18.96 o 
  12   3  13      457.92      499.65     22.89 o 
  13   3  13      156.05      163.00     32.06 o 
 -13   4  13      200.43      201.25     20.91 o 
 -12   4  13        4.22        9.75     14.43 o 
 -11   4  13       93.17       56.69     11.85 o 
 -10   4  13      987.98     1012.21     33.08 o 
  -9   4  13       41.48       19.26      9.28 o 
  -8   4  13      227.23      231.27     21.12 o 
  -7   4  13      517.43      535.56     14.75 o 
  -6   4  13      333.36      325.98     12.81 o 
  -5   4  13     3483.97     3466.31     60.07 o 
  -4   4  13     4568.43     4838.77     59.32 o 
  -3   4  13     3686.03     3758.64     38.58 o 
  -2   4  13      982.59      969.24     18.13 o 
  -1   4  13     4187.45     4047.47     69.54 o 
   0   4  13        9.46       12.23      3.52 o 
   1   4  13     4358.80     4281.69     65.78 o 
   2   4  13     1015.46      981.13     18.46 o 
   3   4  13     3452.71     3489.88     29.86 o 
   4   4  13     4725.45     4968.95     70.37 o 
   5   4  13     3440.22     3349.18     35.50 o 
   6   4  13      298.16      284.36      9.64 o 
   7   4  13      475.56      452.76     14.36 o 
   8   4  13      216.09      189.26     22.62 o 
   9   4  13       55.67       48.95     10.65 o 
  10   4  13      919.53      941.98     25.09 o 
  11   4  13      124.81      128.03     32.96 o 
  12   4  13       10.21      -20.33     21.82 o 
  13   4  13      167.33      146.39     28.96 o 
 -13   5  13        1.98       -0.11     28.58 o 
 -12   5  13      699.61      785.62     45.47 o 
 -11   5  13      267.39      267.99     20.24 o 
 -10   5  13       75.68       73.32     12.47 o 
  -9   5  13     1249.20     1275.29     49.71 o 
  -8   5  13       16.75       -2.52      7.67 o 
  -7   5  13     1385.05     1392.31     25.67 o 
  -6   5  13     1927.42     1995.15     48.82 o 
  -5   5  13      902.50      903.02     14.55 o 
  -4   5  13       71.08      115.58     10.56 o 
  -3   5  13     1088.94     1144.33     16.75 o 
  -2   5  13      624.75      618.85     16.87 o 
  -1   5  13      751.64      773.81     15.48 o 
   0   5  13      358.34      368.81      8.04 o 
   1   5  13      758.30      740.60     19.33 o 
   2   5  13      596.80      552.54     13.36 o 
   3   5  13     1059.87     1049.76     23.89 o 
   4   5  13       86.48       99.10     13.84 o 
   5   5  13      820.18      824.90     14.05 o 
   6   5  13     1791.74     1787.98     35.80 o 
   7   5  13     1470.11     1470.81     27.65 o 
   8   5  13        4.84       -0.08      8.97 o 
   9   5  13     1264.46     1237.33     24.11 o 
  10   5  13       75.20       75.82     14.20 o 
  11   5  13      297.34      281.36     22.02 o 
  12   5  13      693.00      635.80     96.66 o 
  13   5  13        3.25      -19.63     19.63 o 
 -12   6  13      529.06      614.34    110.71 o 
 -11   6  13       16.06       17.45     13.83 o 
 -10   6  13      100.97       37.93     15.30 o 
  -9   6  13      232.69      191.56     12.35 o 
  -8   6  13       18.48       22.30      9.01 o 
  -7   6  13       26.78       21.40     11.08 o 
  -6   6  13      745.27      763.03     23.30 o 
  -5   6  13      351.91      368.36     13.82 o 
  -4   6  13     2288.50     2242.44     26.45 o 
  -3   6  13      710.49      701.26     10.74 o 
  -2   6  13     2920.60     2864.37     50.22 o 
  -1   6  13      232.42      221.63      6.93 o 
   0   6  13      519.83      505.25     11.14 o 
   1   6  13      225.46      199.40      5.44 o 
   2   6  13     2874.40     2881.23     40.91 o 
   3   6  13      682.86      668.22     10.92 o 
   4   6  13     2271.12     2169.15     41.01 o 
   5   6  13      340.54      342.51     12.29 o 
   6   6  13      763.37      751.21     28.65 o 
   7   6  13       31.20       33.95     19.39 o 
   8   6  13       17.23       17.15     10.26 o 
   9   6  13      239.06      225.92     13.67 o 
  10   6  13       81.01       79.85     14.31 o 
  11   6  13       21.84       -1.77     17.09 o 
  12   6  13      481.19      506.38     29.64 o 
 -12   7  13        5.33      -21.33     24.05 o 
 -11   7  13      152.83      163.94     35.32 o 
 -10   7  13      154.34      162.17     16.80 o 
  -9   7  13      456.68      460.12     24.14 o 
  -8   7  13      314.76      308.25     13.88 o 
  -7   7  13      112.29       82.46     10.55 o 
  -6   7  13      190.85      210.12     18.78 o 
  -5   7  13     2349.95     2286.15     48.70 o 
  -4   7  13      649.61      623.02     11.47 o 
  -3   7  13     3327.57     3350.22     56.17 o 
  -2   7  13     3896.35     3862.93     74.21 o 
  -1   7  13      644.81      635.85     12.81 o 
   0   7  13     2305.05     2234.70     46.99 o 
   1   7  13      666.29      664.47     26.99 o 
   2   7  13     3809.81     3740.67     56.56 o 
   3   7  13     3280.16     3270.84     37.78 o 
   4   7  13      694.53      678.28     17.37 o 
   5   7  13     2493.44     2329.54     57.10 o 
   6   7  13      161.23      147.91     12.75 o 
   7   7  13       98.05       86.60     15.35 o 
   8   7  13      347.96      348.03     17.55 o 
   9   7  13      511.36      491.60     18.29 o 
  10   7  13      138.22      111.43     15.55 o 
  11   7  13      142.33      153.89     17.28 o 
  12   7  13       12.19       35.45     18.85 o 
 -12   8  13      122.11       53.91     42.45 o 
 -11   8  13      708.55      820.16     45.11 o 
 -10   8  13      399.19      426.04     29.55 o 
  -9   8  13      825.74      808.35     22.42 o 
  -8   8  13      217.41      206.90     14.90 o 
  -7   8  13     1029.72     1103.71     27.08 o 
  -6   8  13      503.39      489.71     14.45 o 
  -5   8  13     1487.50     1464.15     21.27 o 
  -4   8  13     1416.24     1410.20     27.85 o 
  -3   8  13       46.91       51.61      5.97 o 
  -2   8  13      440.52      388.61      8.01 o 
  -1   8  13       92.31      103.24      6.83 o 
   0   8  13      201.86      196.13      7.60 o 
   1   8  13      170.21      156.66      7.97 o 
   2   8  13      458.56      432.29     19.12 o 
   3   8  13      104.65      141.38     11.34 o 
   4   8  13     1429.51     1436.19     29.75 o 
   5   8  13     1465.65     1452.26     24.46 o 
   6   8  13      504.37      490.88     18.19 o 
   7   8  13     1017.66     1023.88     19.53 o 
   8   8  13      187.71      172.56     20.61 o 
   9   8  13      812.72      811.91     22.03 o 
  10   8  13      388.35      435.02     35.53 o 
  11   8  13      680.20      653.03     73.11 o 
  12   8  13      108.69      105.57     48.18 o 
 -11   9  13       19.05       19.73     54.21 o 
 -10   9  13      210.19      258.89     25.06 o 
  -9   9  13       18.30       17.28     13.93 o 
  -8   9  13      236.52      223.53     16.89 o 
  -7   9  13       60.89       76.05     20.68 o 
  -6   9  13     1189.56     1252.64     22.27 o 
  -5   9  13     1643.40     1689.86     30.87 o 
  -4   9  13     1129.73     1086.57     27.06 o 
  -3   9  13       16.96       17.32      6.77 o 
  -2   9  13     1580.48     1487.56     20.95 o 
  -1   9  13      886.00      846.35     13.35 o 
   0   9  13     9408.95     9352.35    143.47 o 
   1   9  13      792.54      731.51     20.07 o 
   2   9  13     1778.20     1785.49     22.63 o 
   3   9  13       32.32       41.21     10.08 o 
   4   9  13     1218.52     1146.21     24.03 o 
   5   9  13     1642.49     1672.39     35.40 o 
   6   9  13     1287.94     1340.79     27.22 o 
   7   9  13       45.85       33.52     11.57 o 
   8   9  13      172.23      173.63     16.62 o 
   9   9  13       15.01       51.28     30.58 o 
  10   9  13      258.62      325.75     36.18 o 
  11   9  13       21.13       -7.10     20.50 o 
 -10  10  13       44.86       29.16     60.82 o 
  -9  10  13      408.45      405.89     25.44 o 
  -8  10  13      491.76      461.11     30.55 o 
  -7  10  13      779.80      750.65     21.15 o 
  -6  10  13      710.73      732.38     17.99 o 
  -5  10  13      743.60      757.26     18.83 o 
  -4  10  13      695.32      709.80     18.58 o 
  -3  10  13      214.70      198.47     10.73 o 
  -2  10  13      910.64      910.43     14.93 o 
  -1  10  13      216.84      187.82     10.13 o 
   0  10  13      449.56      455.96     25.30 o 
   1  10  13      314.67      315.06     16.70 o 
   2  10  13      907.84      955.35     21.33 o 
   3  10  13      274.49      256.37     21.85 o 
   4  10  13      728.06      778.01     32.38 o 
   5  10  13      796.89      782.10     34.17 o 
   6  10  13      714.95      702.44     73.06 o 
   7  10  13      786.87      704.38     33.60 o 
   8  10  13      528.40      565.87     21.41 o 
   9  10  13      401.22      362.42     21.04 o 
  10  10  13       37.25       65.29     19.92 o 
  11  10  13      226.17      218.17     51.93 o 
 -10  11  13      110.53      170.35     52.79 o 
  -9  11  13      111.67      127.06     29.18 o 
  -8  11  13      430.07      461.13     27.98 o 
  -7  11  13      161.85      159.02     18.43 o 
  -6  11  13      108.56      126.19     13.94 o 
  -5  11  13      383.99      358.18     23.47 o 
  -4  11  13      702.33      757.26     20.49 o 
  -3  11  13      551.81      495.23     15.54 o 
  -2  11  13      607.49      611.83     16.14 o 
  -1  11  13      294.17      305.10     23.64 o 
   0  11  13      282.08      292.92     14.46 o 
   1  11  13      306.96      291.59     15.06 o 
   2  11  13      633.20      615.28     17.93 o 
   3  11  13      528.32      549.61     17.52 o 
   4  11  13      741.28      821.17     31.46 o 
   5  11  13      364.60      331.23     38.21 o 
   6  11  13       86.92       95.60     17.36 o 
   7  11  13      159.33      153.25     23.68 o 
   8  11  13      451.82      553.43     27.83 o 
   9  11  13       91.21      136.94     60.40 o 
  10  11  13      103.44      210.50     51.61 o 
  -9  12  13       63.97      -13.76     36.14 o 
  -8  12  13       23.33       66.08     21.69 o 
  -7  12  13       23.30       45.21     49.86 o 
  -6  12  13      312.63      274.16     17.54 o 
  -5  12  13      215.84      178.29     24.03 o 
  -4  12  13       79.96       82.59     13.25 o 
  -3  12  13      233.27      210.30     13.76 o 
  -2  12  13      613.79      592.64     20.83 o 
  -1  12  13      183.47      173.91     16.11 o 
   0  12  13     2277.52     2272.24     40.65 o 
   1  12  13      199.02      156.32     16.08 o 
   2  12  13      582.80      646.74     20.22 o 
   3  12  13      213.72      220.85     15.96 o 
   4  12  13       91.93       84.13     16.12 o 
   5  12  13      229.34      181.58     22.72 o 
   6  12  13      303.50      270.11     20.17 o 
   7  12  13       27.10        6.43     19.04 o 
   8  12  13       15.72      -12.85     19.15 o 
   9  12  13       63.70       85.78     74.57 o 
  -8  13  13      257.74      368.86     58.51 o 
  -7  13  13       29.80      183.07    197.63 o 
  -6  13  13      329.47      336.88     20.97 o 
  -5  13  13      332.71      302.76     29.56 o 
  -4  13  13      183.43      199.54     15.68 o 
  -3  13  13      143.51      169.11     19.32 o 
  -2  13  13      602.95      631.03     28.08 o 
  -1  13  13       11.99      106.02     42.44 o 
   0  13  13       38.36       84.34     27.00 o 
   1  13  13        8.40       -2.78     14.40 o 
   2  13  13      574.74      583.52     21.02 o 
   3  13  13      147.98      116.41     15.50 o 
   4  13  13      207.10      219.39     21.35 o 
   5  13  13      343.64      346.66     32.01 o 
   6  13  13      261.67      290.45     34.78 o 
   7  13  13       30.46       30.41     22.45 o 
   8  13  13      306.83      306.92     46.47 o 
  -7  14  13      473.48      511.69     53.37 o 
  -6  14  13      116.75      127.74     82.44 o 
  -5  14  13      600.19      673.62     39.74 o 
  -4  14  13      604.61      645.94     26.75 o 
  -3  14  13      481.32      526.96     34.48 o 
  -2  14  13      261.29      269.14     24.91 o 
  -1  14  13      363.97      317.81     21.73 o 
   0  14  13      341.95      349.63     33.54 o 
   1  14  13      371.53      404.98     29.14 o 
   2  14  13      243.35      243.59     25.43 o 
   3  14  13      482.83      484.10     21.90 o 
   4  14  13      595.54      667.71     51.24 o 
   5  14  13      537.86      480.84    107.55 o 
   6  14  13      100.67      108.37     88.33 o 
  -5  15  13       34.10       -9.28     31.56 o 
  -4  15  13      458.67      494.51     53.37 o 
  -3  15  13       56.93       20.05     27.42 o 
  -2  15  13       71.00      235.18     49.95 o 
  -1  15  13       80.37       33.56     26.84 o 
   0  15  13     1006.38     1028.26     54.55 o 
   1  15  13       67.96       90.14     21.36 o 
   2  15  13       99.26       89.89     26.70 o 
   3  15  13       68.65       41.24     22.68 o 
   4  15  13      387.05      428.24     38.48 o 
   0  16  13       36.68      113.01     52.20 o 
   1  16  13      187.55      261.58     49.95 o 
   2  16  13      277.38      256.97     55.63 o 
   3  16  13       82.98       19.49     47.59 o 
   0   0  14     8993.14     9133.11    260.46 o 
   1   0  14    13872.13    13743.31    384.25 o 
   2   0  14     2210.63     2642.27     32.73 o 
   3   0  14     1128.14     1022.30     25.27 o 
   4   0  14    12782.87    12675.63    156.87 o 
   5   0  14    10106.21    10238.56    217.65 o 
   6   0  14     2377.10     2211.19     53.55 o 
   7   0  14     3642.78     3684.59     43.09 o 
   8   0  14        7.04       19.80      7.51 o 
   9   0  14      496.34      429.60     14.00 o 
  10   0  14     1265.53     1244.63     43.40 o 
  11   0  14      472.19      501.27     19.42 o 
  12   0  14       94.20      102.56     20.29 o 
  13   0  14       39.53      153.27     50.47 o 
  14   0  14      125.25       27.52     37.85 o 
 -14   1  14      181.16      209.38     49.95 o 
 -13   1  14       53.69       74.95     29.81 o 
 -12   1  14      763.97      808.95     25.35 o 
 -11   1  14       14.62       26.96     10.94 o 
 -10   1  14      759.42      783.67     21.97 o 
  -9   1  14      425.81      416.85     13.57 o 
  -8   1  14     1075.69     1074.18     26.03 o 
  -7   1  14      556.05      576.22     13.97 o 
  -6   1  14     3159.13     3060.84     79.22 o 
  -5   1  14     2035.49     1850.57     50.38 o 
  -4   1  14      565.00      571.55     18.15 o 
  -3   1  14      948.42     1014.46     26.73 o 
  -2   1  14     3192.60     3055.88     75.45 o 
  -1   1  14     4991.57     5605.78    135.08 o 
   0   1  14      363.18      843.85     92.73 o 
   1   1  14     4633.63     5111.65    106.61 o 
   2   1  14     2868.94     2739.89     25.08 o 
   3   1  14     1167.83     1240.10     19.08 o 
   4   1  14      720.25      749.19      9.67 o 
   5   1  14     1912.86     1787.07     20.60 o 
   6   1  14     2881.10     2770.82     43.33 o 
   7   1  14      423.66      423.73     10.62 o 
   8   1  14     1205.22     1175.61     19.23 o 
   9   1  14      487.50      469.31     14.54 o 
  10   1  14      813.08      833.22     23.51 o 
  11   1  14       28.54       57.57     13.47 o 
  12   1  14      799.17      821.27     27.80 o 
  13   1  14       57.27       53.80     17.49 o 
  14   1  14      166.65      149.74     44.75 o 
 -14   2  14       87.77      183.10     36.00 o 
 -13   2  14      236.68      252.35     22.74 o 
 -12   2  14      298.72      311.32     17.06 o 
 -11   2  14      130.63      150.30     13.59 o 
 -10   2  14     1142.33     1192.88     22.11 o 
  -9   2  14      107.03      106.15     10.99 o 
  -8   2  14     1966.54     1949.70     73.63 o 
  -7   2  14       37.88       30.34     12.22 o 
  -6   2  14      382.29      388.55     10.17 o 
  -5   2  14      754.28      704.05     24.76 o 
  -4   2  14     1085.39     1130.47     21.13 o 
  -3   2  14     8099.03     7897.31    355.58 o 
  -2   2  14     7165.90     7016.09    131.15 o 
  -1   2  14     7010.07     7235.01    126.20 o 
   0   2  14     1493.35     1804.29     73.08 o 
   1   2  14     6972.96     6933.91    126.61 o 
   2   2  14     7017.22     6682.99     66.45 o 
   3   2  14     8012.80     8286.84     75.74 o 
   4   2  14     1073.28     1059.96     12.12 o 
   5   2  14      748.75      720.39     12.10 o 
   6   2  14      412.18      414.98     12.33 o 
   7   2  14       24.64       19.70      6.89 o 
   8   2  14     2002.48     2047.91     75.13 o 
   9   2  14      130.61      122.70     17.48 o 
  10   2  14     1207.78     1272.04     24.90 o 
  11   2  14      114.93      119.43     14.79 o 
  12   2  14      262.55      232.47     28.83 o 
  13   2  14      224.28      245.48     25.34 o 
 -13   3  14        3.98      102.06     43.37 o 
 -12   3  14       48.13       64.09     19.60 o 
 -11   3  14      283.92      288.98     23.14 o 
 -10   3  14      291.43      296.44     29.90 o 
  -9   3  14      327.17      267.27     14.04 o 
  -8   3  14      383.13      410.93     16.15 o 
  -7   3  14     2922.40     2995.42     36.33 o 
  -6   3  14     1240.60     1214.09     34.87 o 
  -5   3  14     3332.63     3334.89     35.45 o 
  -4   3  14     4361.09     4410.26     92.60 o 
  -3   3  14      607.90      718.75     17.03 o 
  -2   3  14      366.65      429.71     24.42 o 
  -1   3  14     1874.44     2143.72     50.17 o 
   0   3  14     1038.63     1066.97     28.55 o 
   1   3  14     1835.31     1943.34     53.53 o 
   2   3  14      356.84      348.25      6.55 o 
   3   3  14      597.74      701.04     18.86 o 
   4   3  14     4303.70     4179.60     74.86 o 
   5   3  14     3483.84     3486.02     47.45 o 
   6   3  14     1252.44     1152.87     20.42 o 
   7   3  14     2979.52     2914.62     38.07 o 
   8   3  14      392.92      408.60     14.22 o 
   9   3  14      354.26      366.19     16.05 o 
  10   3  14      297.94      328.15     24.04 o 
  11   3  14      260.33      263.72     18.12 o 
  12   3  14       60.46       54.08     34.37 o 
  13   3  14        1.24       41.90     46.38 o 
 -13   4  14      106.54      175.79     43.06 o 
 -12   4  14      341.53      347.82     20.25 o 
 -11   4  14      106.28      124.85     22.40 o 
 -10   4  14      228.98      231.35     26.00 o 
  -9   4  14      312.00      308.44     17.29 o 
  -8   4  14     1093.78     1038.69     37.04 o 
  -7   4  14      468.75      461.25     15.82 o 
  -6   4  14      232.26      233.84      9.11 o 
  -5   4  14     1755.54     1691.40     55.53 o 
  -4   4  14     7357.60     7252.44    192.17 o 
  -3   4  14      145.62      153.35      7.01 o 
  -2   4  14      373.77      382.97     23.95 o 
  -1   4  14      551.46      556.05     21.32 o 
   0   4  14      703.81      564.32     13.76 o 
   1   4  14      621.88      609.69     12.61 o 
   2   4  14      338.78      294.88     10.10 o 
   3   4  14      139.39      143.49      4.84 o 
   4   4  14     7077.19     6932.57     71.28 o 
   5   4  14     1845.85     1762.77     45.23 o 
   6   4  14      272.52      276.84     10.08 o 
   7   4  14      502.55      518.69     12.86 o 
   8   4  14     1050.81     1003.01     18.07 o 
   9   4  14      316.40      303.36     23.44 o 
  10   4  14      203.21      203.61     25.24 o 
  11   4  14       96.39       88.96     16.48 o 
  12   4  14      352.45      296.40     24.08 o 
  13   4  14      110.21      154.53     43.09 o 
 -13   5  14      146.12      220.70     79.15 o 
 -12   5  14      154.73      232.10     23.08 o 
 -11   5  14       73.28       97.14     19.51 o 
 -10   5  14      141.14      159.27     13.75 o 
  -9   5  14      577.30      579.55     15.12 o 
  -8   5  14      346.82      363.36     12.20 o 
  -7   5  14      997.51      978.80     34.05 o 
  -6   5  14     3054.20     3058.31    101.96 o 
  -5   5  14     2261.63     2065.59     63.23 o 
  -4   5  14     4818.74     4738.52     61.09 o 
  -3   5  14     4357.13     4386.97    100.93 o 
  -2   5  14     3602.05     3615.25     65.13 o 
  -1   5  14     1535.17     1491.47     29.35 o 
   0   5  14      306.67      274.00      7.55 o 
   1   5  14     1759.10     1711.57     23.07 o 
   2   5  14     3637.29     3649.39     62.06 o 
   3   5  14     4500.13     4426.87    122.22 o 
   4   5  14     4442.55     4424.24     60.89 o 
   5   5  14     2515.71     2418.29     32.47 o 
   6   5  14     3165.91     3177.15     83.51 o 
   7   5  14     1039.06     1007.49     19.59 o 
   8   5  14      270.15      253.14     12.79 o 
   9   5  14      588.57      573.20     21.09 o 
  10   5  14      193.22      186.07     26.88 o 
  11   5  14       96.53       93.97     18.12 o 
  12   5  14      165.40      146.82     22.25 o 
  13   5  14      128.75      125.39     32.27 o 
 -12   6  14      264.95      272.22     26.13 o 
 -11   6  14      779.87      856.89     34.66 o 
 -10   6  14      785.21      812.75     25.22 o 
  -9   6  14       16.41       31.44     12.43 o 
  -8   6  14      603.69      646.01     17.64 o 
  -7   6  14     1086.20     1111.60     30.66 o 
  -6   6  14     2093.45     2210.94     68.19 o 
  -5   6  14     1688.85     1650.42     31.44 o 
  -4   6  14     2046.05     1964.18     21.90 o 
  -3   6  14      806.85      847.53     14.06 o 
  -2   6  14      543.62      489.19     13.76 o 
  -1   6  14     1337.81     1230.38     31.01 o 
   0   6  14     4026.21     3873.17     53.37 o 
   1   6  14     1438.54     1313.87     26.16 o 
   2   6  14      416.47      371.67     10.06 o 
   3   6  14      828.77      814.82     31.00 o 
   4   6  14     1876.26     1864.83     30.39 o 
   5   6  14     1731.90     1685.05     66.65 o 
   6   6  14     1870.92     1948.48     34.09 o 
   7   6  14     1214.43     1243.02     30.23 o 
   8   6  14      564.40      579.02     23.94 o 
   9   6  14       24.45       26.32     17.36 o 
  10   6  14      735.86      812.07     23.45 o 
  11   6  14      793.45      864.66     33.62 o 
  12   6  14      308.47      293.06     26.35 o 
 -12   7  14      132.18      210.82     46.20 o 
 -11   7  14      266.79      247.07     25.87 o 
 -10   7  14      798.38      739.87     24.90 o 
  -9   7  14      492.69      471.18     27.72 o 
  -8   7  14      228.12      216.89     13.28 o 
  -7   7  14      677.86      660.90     20.90 o 
  -6   7  14     1517.39     1388.06     38.63 o 
  -5   7  14      580.33      574.44     12.38 o 
  -4   7  14      869.35      852.85     18.41 o 
  -3   7  14     1827.30     1756.29     26.53 o 
  -2   7  14      521.11      518.40     13.32 o 
  -1   7  14     3000.77     3075.83     30.19 o 
   0   7  14     3152.62     3163.39     70.79 o 
   1   7  14     2959.62     2949.93    105.26 o 
   2   7  14      417.43      396.27      9.51 o 
   3   7  14     1956.57     1887.75     35.22 o 
   4   7  14      965.46      940.44     17.11 o 
   5   7  14      612.41      564.63     15.11 o 
   6   7  14     1374.25     1279.09     23.89 o 
   7   7  14      760.88      732.46     23.92 o 
   8   7  14      217.29      171.47     16.20 o 
   9   7  14      540.26      563.00     17.79 o 
  10   7  14      765.21      756.38     20.39 o 
  11   7  14      243.61      211.15     31.96 o 
  12   7  14      141.59      262.48     26.61 o 
 -11   8  14       57.01       64.80     51.61 o 
 -10   8  14      216.90      209.57     31.97 o 
  -9   8  14      124.31      143.57     36.19 o 
  -8   8  14      396.77      373.65     28.47 o 
  -7   8  14       33.29       57.98     19.62 o 
  -6   8  14       18.74       37.39     16.13 o 
  -5   8  14      389.72      418.02     18.56 o 
  -4   8  14      627.41      627.87     12.26 o 
  -3   8  14      558.87      521.78     12.57 o 
  -2   8  14     1216.91     1225.27     16.00 o 
  -1   8  14      521.67      559.00     18.95 o 
   0   8  14     1108.87     1026.97     23.47 o 
   1   8  14      485.96      511.69     12.47 o 
   2   8  14     1248.79     1235.82     20.44 o 
   3   8  14      597.27      574.46     14.67 o 
   4   8  14      624.98      628.10     22.77 o 
   5   8  14      460.89      442.93     18.18 o 
   6   8  14       25.81       31.68     11.57 o 
   7   8  14       37.99       49.77     10.99 o 
   8   8  14      362.60      342.81     22.10 o 
   9   8  14      132.36      142.55     17.02 o 
  10   8  14      206.73      207.94     16.84 o 
  11   8  14       43.92      102.68     23.99 o 
  12   8  14       86.71      153.17     53.91 o 
 -11   9  14       93.95      337.96     98.08 o 
 -10   9  14      101.64       64.78     22.72 o 
  -9   9  14      158.41      207.22     26.17 o 
  -8   9  14      853.96      837.31     28.70 o 
  -7   9  14       72.27       65.94     16.97 o 
  -6   9  14       57.63       35.91     16.66 o 
  -5   9  14     1096.58      994.89     17.48 o 
  -4   9  14      540.59      528.28     18.43 o 
  -3   9  14     1462.11     1366.53     18.89 o 
  -2   9  14      112.30      100.11      7.25 o 
  -1   9  14       72.64       85.66      9.25 o 
   0   9  14       31.86       93.21     12.57 o 
   1   9  14       61.65       89.89      7.98 o 
   2   9  14      102.50      107.44     14.58 o 
   3   9  14     1421.28     1321.75     52.33 o 
   4   9  14      513.86      515.54     23.42 o 
   5   9  14     1092.64     1095.71     25.27 o 
   6   9  14       61.13       48.05     15.02 o 
   7   9  14       75.69       84.75     13.87 o 
   8   9  14      851.67      882.15     31.66 o 
   9   9  14      146.20      141.87     15.51 o 
  10   9  14      111.40      164.97     31.40 o 
  11   9  14       78.34       74.84     24.02 o 
 -10  10  14      110.76       82.25     35.55 o 
  -9  10  14      154.49      181.24     21.49 o 
  -8  10  14      396.77      370.24     30.08 o 
  -7  10  14       27.31       19.47     16.86 o 
  -6  10  14     1217.25     1265.53     25.53 o 
  -5  10  14      253.91      203.69     15.53 o 
  -4  10  14      831.41      820.42     23.15 o 
  -3  10  14      467.90      433.49     13.46 o 
  -2  10  14     2513.34     2385.84     33.88 o 
  -1  10  14      263.43      238.25     11.29 o 
   0  10  14      144.48      141.32     10.12 o 
   1  10  14      258.35      235.08     10.29 o 
   2  10  14     2595.77     2579.05     63.25 o 
   3  10  14      416.47      432.44     18.73 o 
   4  10  14      744.43      748.91     21.48 o 
   5  10  14      216.34      188.12     15.77 o 
   6  10  14     1317.51     1398.93     44.11 o 
   7  10  14       19.00        1.43     12.94 o 
   8  10  14      368.25      374.29     27.39 o 
   9  10  14      124.58      177.16     22.27 o 
  10  10  14      130.59      139.41     26.33 o 
  11  10  14       94.81      103.81     37.20 o 
  -9  11  14      161.85      140.06     23.37 o 
  -8  11  14      193.98      183.13     21.26 o 
  -7  11  14       33.80       46.56     25.59 o 
  -6  11  14      840.47      877.50     45.43 o 
  -5  11  14      325.42      323.31     17.41 o 
  -4  11  14      257.69      212.50     15.37 o 
  -3  11  14      533.25      559.38     19.65 o 
  -2  11  14     2265.75     2058.44     78.88 o 
  -1  11  14     1536.43     1566.85     49.01 o 
   0  11  14       39.70       78.34     10.52 o 
   1  11  14     1613.18     1630.41     30.68 o 
   2  11  14     2376.31     2266.85     90.62 o 
   3  11  14      549.12      594.06     32.78 o 
   4  11  14      257.14      277.44     28.32 o 
   5  11  14      296.89      306.21     48.10 o 
   6  11  14      923.78      959.51     31.11 o 
   7  11  14       28.69       21.69     17.22 o 
   8  11  14      202.13      226.99     30.24 o 
   9  11  14      137.78       86.08     38.13 o 
  10  11  14      213.56      217.41     49.36 o 
  -9  12  14        6.59        7.44     40.15 o 
  -8  12  14      641.91      715.23     42.61 o 
  -7  12  14      292.22      353.22     26.25 o 
  -6  12  14      122.66      125.80     16.20 o 
  -5  12  14      179.94      190.95     16.93 o 
  -4  12  14      573.01      538.52     25.86 o 
  -3  12  14      174.01      162.05     15.27 o 
  -2  12  14       79.09       78.73     14.13 o 
  -1  12  14       99.91       84.74     18.50 o 
   0  12  14      643.18      706.42     19.66 o 
   1  12  14       78.57       46.29     14.76 o 
   2  12  14      120.90      152.99     16.19 o 
   3  12  14      142.94      134.02     19.81 o 
   4  12  14      646.80      604.11     23.73 o 
   5  12  14      145.74      149.49     18.37 o 
   6  12  14      115.83       84.71     19.54 o 
   7  12  14      258.16      299.55     34.99 o 
   8  12  14      684.32      759.85     33.90 o 
  -8  13  14       52.15      167.51     47.01 o 
  -7  13  14      134.74      216.35     69.24 o 
  -6  13  14      347.92      337.36     49.26 o 
  -5  13  14      151.65      143.77     17.10 o 
  -4  13  14     1109.39     1058.68     46.55 o 
  -3  13  14      476.70      435.66     70.83 o 
  -2  13  14       72.23      114.04     17.40 o 
  -1  13  14      470.25      504.03     24.39 o 
   0  13  14     2235.87     2351.12     42.83 o 
   1  13  14      474.82      448.09     31.76 o 
   2  13  14       89.37       88.06     16.55 o 
   3  13  14      460.94      504.46     23.54 o 
   4  13  14     1192.92     1275.31     34.81 o 
   5  13  14      124.60       90.00     25.93 o 
   6  13  14      354.71      389.78     27.30 o 
   7  13  14      116.22      123.22     23.71 o 
  -6  14  14      107.64       11.86     50.75 o 
  -5  14  14      115.75      192.22     45.22 o 
  -4  14  14       69.76       10.73     25.32 o 
  -3  14  14      202.17      187.76     29.97 o 
  -2  14  14      175.70      198.70     23.25 o 
  -1  14  14        9.35       36.56     22.14 o 
   0  14  14       82.31       31.43     28.98 o 
   1  14  14       11.20       20.48     18.32 o 
   2  14  14      187.55      218.82     22.41 o 
   3  14  14      192.93      169.81     18.92 o 
   4  14  14       62.90       80.26     37.04 o 
   5  14  14       96.78      110.65     58.24 o 
   6  14  14       94.41      129.66     44.75 o 
  -5  15  14        9.43      -41.28     41.28 o 
  -4  15  14      135.97      109.00     43.58 o 
  -3  15  14       28.37       66.24     98.67 o 
  -2  15  14      122.33       -1.38     25.56 o 
  -1  15  14       47.57       16.63     22.43 o 
   0  15  14       17.74       59.06     29.24 o 
   1  15  14       46.23       32.66     25.59 o 
   2  15  14      125.62      113.55     23.59 o 
   3  15  14       22.75       -2.01     35.35 o 
   4  15  14      130.38      138.82     47.01 o 
   5  15  14        5.57      -36.68     36.68 o 
   1  16  14      541.90      610.90     55.04 o 
   2  16  14      243.78      235.77     50.48 o 
   3  16  14      570.29      565.60     56.21 o 
   1   0  15      112.49      274.61     40.52 o 
   2   0  15       53.37       39.04      9.16 o 
   3   0  15     9287.62     8819.86    113.64 o 
   4   0  15     4745.42     4706.04     81.98 o 
   5   0  15      784.39      754.43     11.92 o 
   6   0  15     1068.13      900.80     29.62 o 
   7   0  15       96.66      118.25     13.53 o 
   8   0  15      983.96      965.62     19.31 o 
   9   0  15      107.60      106.98     10.83 o 
  10   0  15      586.75      578.13     17.84 o 
  11   0  15      318.81      310.82     16.05 o 
  12   0  15        2.28        6.90     12.21 o 
  13   0  15      863.71      801.66    145.99 o 
 -14   1  15      120.86      186.41     44.75 o 
 -13   1  15       79.44      156.67     40.17 o 
 -12   1  15      111.37      143.45     15.57 o 
 -11   1  15      316.07      316.62     23.77 o 
 -10   1  15      636.12      680.91     28.12 o 
  -9   1  15      963.68      913.06     32.09 o 
  -8   1  15       30.59       32.05      8.85 o 
  -7   1  15     4444.72     4330.02     80.51 o 
  -6   1  15      395.91      357.24     16.72 o 
  -5   1  15       42.88       49.60     10.11 o 
  -4   1  15      376.08      391.37     14.19 o 
  -3   1  15     4929.45     4739.81    172.90 o 
  -2   1  15     1142.63     1403.77     62.26 o 
  -1   1  15      328.36      423.37     21.91 o 
   0   1  15    20503.92    20801.85    626.34 o 
   1   1  15      404.50      423.04     17.23 o 
   2   1  15     1089.44     1292.01     72.64 o 
   3   1  15     5027.97     5033.61     63.07 o 
   4   1  15      393.15      406.86     17.06 o 
   5   1  15       72.78      107.02      7.09 o 
   6   1  15      389.05      369.96      8.80 o 
   7   1  15     4373.83     4291.52     69.82 o 
   8   1  15       34.06       36.37      9.02 o 
   9   1  15      882.06      876.58     27.91 o 
  10   1  15      706.57      705.17     21.78 o 
  11   1  15      269.68      262.15     28.05 o 
  12   1  15       96.61      149.18     17.41 o 
  13   1  15       73.58      116.21     22.60 o 
 -14   2  15       16.54      139.12    153.46 o 
 -13   2  15       66.09       94.00     19.30 o 
 -12   2  15      521.65      488.80     26.34 o 
 -11   2  15      190.60      200.56     22.42 o 
 -10   2  15     1395.97     1416.83     37.10 o 
  -9   2  15      323.34      333.78     22.27 o 
  -8   2  15     1632.10     1649.50     45.88 o 
  -7   2  15     1409.11     1389.34     29.03 o 
  -6   2  15     1300.97     1197.77     29.84 o 
  -5   2  15      887.14      805.91     31.55 o 
  -4   2  15     2459.84     2301.49     46.72 o 
  -3   2  15     2310.64     2400.11     78.45 o 
  -2   2  15     3348.96     3423.25     75.39 o 
  -1   2  15     1365.13     1432.76     59.73 o 
   0   2  15    10509.91    11355.38    215.06 o 
   1   2  15     1272.02     1257.04     19.24 o 
   2   2  15     3165.36     3098.19     49.03 o 
   3   2  15     2384.25     2510.56     26.27 o 
   4   2  15     2518.20     2351.16     30.42 o 
   5   2  15      830.58      722.75     19.83 o 
   6   2  15     1040.44      988.59     29.27 o 
   7   2  15     1349.77     1410.26     29.35 o 
   8   2  15     1795.89     1796.49     27.86 o 
   9   2  15      288.47      266.76     14.97 o 
  10   2  15     1282.34     1274.15     28.06 o 
  11   2  15      177.99      220.72     21.56 o 
  12   2  15      584.54      571.77     24.76 o 
  13   2  15       72.14       81.34     32.07 o 
 -13   3  15      354.95      398.30     24.84 o 
 -12   3  15      320.81      319.49     18.92 o 
 -11   3  15      133.07      151.73     14.14 o 
 -10   3  15       74.17       48.29     17.86 o 
  -9   3  15     1916.76     1950.03     59.13 o 
  -8   3  15     1125.28     1112.65     36.11 o 
  -7   3  15      302.65      318.80     17.44 o 
  -6   3  15      181.70      165.51      8.47 o 
  -5   3  15     5915.55     5558.96    182.08 o 
  -4   3  15     2826.13     2763.95     51.23 o 
  -3   3  15     1289.17     1293.90     26.32 o 
  -2   3  15     9338.53     9486.23    144.87 o 
  -1   3  15     3861.07     3795.51     90.44 o 
   0   3  15     5918.95     6334.96    110.20 o 
   1   3  15     4088.96     4195.54     69.27 o 
   2   3  15     9348.92     9290.55    115.37 o 
   3   3  15     1087.88     1051.29     22.06 o 
   4   3  15     2932.34     2754.30     92.69 o 
   5   3  15     5770.06     5467.92     55.07 o 
   6   3  15      186.53      152.88      8.82 o 
   7   3  15      290.16      289.50     15.80 o 
   8   3  15     1189.23     1227.32     20.96 o 
   9   3  15     1899.45     1954.44     28.44 o 
  10   3  15       71.11       23.15     16.83 o 
  11   3  15      134.00      184.52     18.17 o 
  12   3  15      318.19      294.38     22.78 o 
  13   3  15      327.20      338.30     26.87 o 
 -13   4  15      222.23      243.84     23.49 o 
 -12   4  15       69.35      105.76     17.62 o 
 -11   4  15       64.41       85.65     13.44 o 
 -10   4  15       99.44      103.40     12.37 o 
  -9   4  15     1304.39     1295.32     48.86 o 
  -8   4  15     1647.61     1614.69     41.34 o 
  -7   4  15      522.89      487.84     16.20 o 
  -6   4  15     2547.62     2362.45     61.44 o 
  -5   4  15       32.83       40.27     11.33 o 
  -4   4  15     1486.06     1486.67     25.31 o 
  -3   4  15      417.57      422.97     18.72 o 
  -2   4  15     5620.96     5598.44     64.15 o 
  -1   4  15      983.95     1011.78     21.51 o 
   0   4  15     5330.47     5041.32     96.29 o 
   1   4  15     1003.85     1025.23     16.27 o 
   2   4  15     5905.16     5589.92    124.76 o 
   3   4  15      374.02      380.32      6.47 o 
   4   4  15     1331.80     1294.32     22.77 o 
   5   4  15       27.25       23.48      8.05 o 
   6   4  15     2627.82     2520.79     37.55 o 
   7   4  15      488.84      502.23     27.16 o 
   8   4  15     1423.78     1330.76     85.87 o 
   9   4  15     1238.40     1262.16     43.39 o 
  10   4  15      102.98       82.68     18.76 o 
  11   4  15       77.20       50.50     15.32 o 
  12   4  15       45.12       14.52     18.35 o 
  13   4  15      238.83      254.66     34.75 o 
 -13   5  15       66.88       62.20     30.22 o 
 -12   5  15      153.16      143.96     19.67 o 
 -11   5  15     1620.74     1613.16     52.23 o 
 -10   5  15      209.18      202.53     16.55 o 
  -9   5  15      445.93      436.89     23.82 o 
  -8   5  15      129.74      123.26     10.31 o 
  -7   5  15      836.14      843.08     16.94 o 
  -6   5  15     1349.44     1319.30     33.89 o 
  -5   5  15      942.28      941.31     16.55 o 
  -4   5  15     3900.16     3780.31     66.11 o 
  -3   5  15      245.05      262.80     18.38 o 
  -2   5  15      901.43      886.22     20.68 o 
  -1   5  15     2074.46     2202.50     44.95 o 
   0   5  15      345.25      304.82      9.30 o 
   1   5  15     1908.84     1979.45     27.80 o 
   2   5  15      937.09      870.20     12.49 o 
   3   5  15      319.32      332.48     15.18 o 
   4   5  15     3876.46     3722.83     73.04 o 
   5   5  15      910.85      875.86     23.76 o 
   6   5  15     1419.84     1435.87     26.81 o 
   7   5  15      766.86      748.38     18.28 o 
   8   5  15      128.31      145.04     14.19 o 
   9   5  15      444.24      473.15     17.51 o 
  10   5  15      194.71      202.84     24.75 o 
  11   5  15     1638.98     1664.72     50.27 o 
  12   5  15      168.42      182.38     63.81 o 
 -12   6  15       70.71       78.99     37.23 o 
 -11   6  15       44.50       58.43     23.53 o 
 -10   6  15      166.62      177.96     13.29 o 
  -9   6  15      143.11      157.49     23.63 o 
  -8   6  15      193.54      216.09     23.14 o 
  -7   6  15      248.21      230.23     16.62 o 
  -6   6  15     2125.86     2144.56     55.55 o 
  -5   6  15      805.33      820.24     20.71 o 
  -4   6  15      791.92      790.01     12.73 o 
  -3   6  15     1949.49     1992.76     30.14 o 
  -2   6  15     1741.92     1658.53     25.17 o 
  -1   6  15     1009.46     1001.00     16.89 o 
   0   6  15     1485.01     1430.29     19.75 o 
   1   6  15     1037.23     1000.32     20.55 o 
   2   6  15     1775.94     1662.08     23.88 o 
   3   6  15     1879.70     1914.08     22.42 o 
   4   6  15      739.34      679.72     26.47 o 
   5   6  15      850.52      827.85     33.15 o 
   6   6  15     2122.93     2009.85     45.15 o 
   7   6  15      245.25      195.32     12.49 o 
   8   6  15      179.21      184.21     13.13 o 
   9   6  15      163.31      165.43     25.26 o 
  10   6  15      166.39      203.02     25.30 o 
  11   6  15       49.90       17.38     18.09 o 
  12   6  15       62.63       82.00     55.03 o 
 -12   7  15       76.23       46.25     29.49 o 
 -11   7  15       19.06       30.13     43.46 o 
 -10   7  15      257.25      212.36     18.39 o 
  -9   7  15       15.00       25.41     21.29 o 
  -8   7  15     1253.07     1178.29     32.02 o 
  -7   7  15      346.89      361.30     13.58 o 
  -6   7  15      715.32      724.52     15.92 o 
  -5   7  15      574.72      540.21     21.53 o 
  -4   7  15      238.82      219.60     11.23 o 
  -3   7  15     3528.74     3349.98     31.94 o 
  -2   7  15     1154.45     1209.75     26.49 o 
  -1   7  15     3091.87     3054.33     58.19 o 
   0   7  15     2271.43     2315.31     36.31 o 
   1   7  15     3046.70     2895.18     54.96 o 
   2   7  15     1165.08     1149.55     32.50 o 
   3   7  15     3563.92     3377.04     70.21 o 
   4   7  15      257.94      221.76     12.93 o 
   5   7  15      507.36      492.67     20.53 o 
   6   7  15      678.62      658.43     25.58 o 
   7   7  15      385.58      349.97     13.03 o 
   8   7  15     1228.90     1230.05     27.19 o 
   9   7  15       14.77       55.77     23.17 o 
  10   7  15      273.51      254.52     18.47 o 
  11   7  15       23.12      -15.49     15.49 o 
  12   7  15       64.07      123.81     23.39 o 
 -11   8  15      160.66      107.28     32.06 o 
 -10   8  15     1700.37     1788.79     76.26 o 
  -9   8  15      113.74      105.41     19.63 o 
  -8   8  15     1503.63     1547.46     33.27 o 
  -7   8  15      560.48      536.09     18.14 o 
  -6   8  15     1556.71     1499.49     40.62 o 
  -5   8  15      562.30      536.93     16.79 o 
  -4   8  15      188.32      168.99     14.11 o 
  -3   8  15     1181.75     1116.15     36.22 o 
  -2   8  15      278.78      294.73     10.88 o 
  -1   8  15      600.92      596.50     17.96 o 
   0   8  15        5.22       15.68      6.91 o 
   1   8  15      558.64      549.30     23.09 o 
   2   8  15      447.71      459.57     12.17 o 
   3   8  15     1216.26     1225.42     23.50 o 
   4   8  15      171.45      166.52     11.86 o 
   5   8  15      531.71      449.90     14.68 o 
   6   8  15     1552.18     1443.69     54.49 o 
   7   8  15      607.84      583.02     28.98 o 
   8   8  15     1584.05     1576.46     33.27 o 
   9   8  15      111.42       84.22     21.27 o 
  10   8  15     1609.07     1595.97     31.58 o 
  11   8  15      145.98      173.72     25.22 o 
 -11   9  15        4.51       96.36     40.69 o 
 -10   9  15      154.98      138.17     36.11 o 
  -9   9  15      101.94      152.85     38.28 o 
  -8   9  15      279.32      320.46     52.93 o 
  -7   9  15      369.22      331.75     19.98 o 
  -6   9  15      121.96      119.68     22.28 o 
  -5   9  15     1713.22     1609.43     67.02 o 
  -4   9  15      830.08      802.53     34.13 o 
  -3   9  15     2056.07     2011.71     70.67 o 
  -2   9  15     1068.21      987.28     18.55 o 
  -1   9  15     4274.51     4129.71     62.42 o 
   0   9  15     1105.30     1217.33     26.02 o 
   1   9  15     4507.65     4457.75     63.80 o 
   2   9  15     1027.95      942.70     17.30 o 
   3   9  15     2109.24     2138.14     28.63 o 
   4   9  15      889.58      931.50     22.14 o 
   5   9  15     1786.17     1755.42     52.33 o 
   6   9  15      123.98      134.20     13.21 o 
   7   9  15      414.28      374.38     19.53 o 
   8   9  15      287.11      319.19     41.62 o 
   9   9  15       57.13       29.35     15.72 o 
  10   9  15      157.41      145.06     26.14 o 
  11   9  15       16.85       93.48     43.58 o 
 -10  10  15      636.07      575.98     31.86 o 
  -9  10  15      407.67      361.42     38.94 o 
  -8  10  15     1188.54     1185.15     59.46 o 
  -7  10  15       91.33      110.84     25.51 o 
  -6  10  15      172.70      181.94     14.48 o 
  -5  10  15      342.67      311.43     14.44 o 
  -4  10  15      256.40      181.99     18.69 o 
  -3  10  15      103.77      118.88     10.67 o 
  -2  10  15      339.20      335.83     11.47 o 
  -1  10  15       28.91       35.95      9.31 o 
   0  10  15        3.31       -5.21      8.18 o 
   1  10  15       27.29       43.06      7.90 o 
   2  10  15      405.95      409.20     11.46 o 
   3  10  15       94.16      106.04     11.26 o 
   4  10  15      293.15      274.20     23.43 o 
   5  10  15      324.66      329.17     18.07 o 
   6  10  15      221.61      221.05     17.36 o 
   7  10  15       93.60      121.28     17.56 o 
   8  10  15     1141.93     1203.09     36.34 o 
   9  10  15      384.61      341.98     23.48 o 
  10  10  15      666.91      724.63     48.51 o 
  11  10  15       78.64      170.95     92.37 o 
  -9  11  15       26.19       74.73     52.82 o 
  -8  11  15      710.72      729.64     32.15 o 
  -7  11  15       18.06       26.88     14.16 o 
  -6  11  15      871.33      913.13     30.76 o 
  -5  11  15      235.85      175.64     13.26 o 
  -4  11  15       14.85       31.30     22.50 o 
  -3  11  15      696.65      681.90     21.04 o 
  -2  11  15      177.93      169.98     14.14 o 
  -1  11  15      955.82      992.15     42.31 o 
   0  11  15      254.48      266.97     18.98 o 
   1  11  15      964.17      940.09     32.96 o 
   2  11  15      190.22      195.15     19.11 o 
   3  11  15      757.55      770.51     20.29 o 
   4  11  15       19.32       43.23     13.93 o 
   5  11  15      266.22      250.52     20.00 o 
   6  11  15      914.09      907.75     59.82 o 
   7  11  15       22.52       11.34     15.69 o 
   8  11  15      730.69      726.80     54.50 o 
   9  11  15       23.60       85.07     59.30 o 
  10  11  15      204.27      226.61     47.59 o 
  -8  12  15       77.10      175.14     68.88 o 
  -7  12  15      282.63      269.68     25.46 o 
  -6  12  15      261.64      288.32     23.39 o 
  -5  12  15      412.27      366.77     23.13 o 
  -4  12  15       34.72        0.48     11.08 o 
  -3  12  15      365.20      326.92     36.27 o 
  -2  12  15      303.76      268.77     34.51 o 
  -1  12  15      145.87      127.13     17.13 o 
   0  12  15      209.36      233.29     15.85 o 
   1  12  15      149.16      128.60     22.08 o 
   2  12  15      317.18      272.48     24.61 o 
   3  12  15      350.49      328.22     20.87 o 
   4  12  15       33.94       13.13     14.46 o 
   5  12  15      442.76      488.24     33.30 o 
   6  12  15      284.84      294.87     25.68 o 
   7  12  15      261.00      292.58     25.82 o 
   8  12  15       73.23      125.77     52.22 o 
   9  12  15        4.20      -37.85     37.85 o 
  -8  13  15       41.80      -10.92     37.26 o 
  -7  13  15      329.97      363.78     43.43 o 
  -6  13  15      175.86      150.77     23.31 o 
  -5  13  15      206.51      200.96     20.94 o 
  -4  13  15       79.50       78.31     18.84 o 
  -3  13  15      261.77      265.94     24.01 o 
  -2  13  15      418.14      366.50     21.85 o 
  -1  13  15      126.75      127.86     32.04 o 
   0  13  15      474.83      451.95     22.37 o 
   1  13  15      128.06      130.58     21.53 o 
   2  13  15      406.06      395.04     23.09 o 
   3  13  15      255.93      242.37     17.30 o 
   4  13  15       80.68       63.41     18.88 o 
   5  13  15      175.43      180.32     26.68 o 
   6  13  15      170.53      186.00     25.09 o 
   7  13  15      346.41      319.28     39.40 o 
  -7  14  15      128.56      -39.03     39.03 o 
  -6  14  15      506.55      567.40     40.50 o 
  -5  14  15      313.99      362.28     30.63 o 
  -4  14  15      248.82      274.53     39.32 o 
  -3  14  15      167.58      166.56     66.28 o 
  -2  14  15      928.59      969.22     34.21 o 
  -1  14  15        4.73       45.68     24.12 o 
   0  14  15       23.18       75.96     40.24 o 
   1  14  15        7.87       70.72     24.75 o 
   2  14  15      924.09     1044.97     30.25 o 
   3  14  15      186.30      175.95     19.82 o 
   4  14  15      197.57      226.40     27.88 o 
   5  14  15      331.96      379.29     29.42 o 
   6  14  15      477.23      434.23     52.20 o 
  -3  15  15      380.18      364.03     36.88 o 
  -2  15  15      115.59       53.88     31.26 o 
  -1  15  15      354.68      418.88     49.39 o 
   0  15  15       20.24       -8.16     20.94 o 
   1  15  15      377.63      390.80     24.77 o 
   2  15  15      108.39       73.53     20.76 o 
   3  15  15      334.98      367.30    129.37 o 
   0   0  16    15213.21    15687.12    502.34 o 
   1   0  16    14317.06    13231.65    341.28 o 
   2   0  16       59.88       74.33      5.22 o 
   3   0  16    11894.97    11459.84    178.07 o 
   4   0  16     1762.77     1623.68     33.14 o 
   5   0  16      154.35      109.97     11.43 o 
   6   0  16      721.82      677.42     20.94 o 
   7   0  16       62.62       58.88     10.33 o 
   8   0  16      567.61      542.88     21.73 o 
   9   0  16     1035.72     1082.80     23.72 o 
  10   0  16       93.64       79.44     11.74 o 
  11   0  16      172.74      127.83     14.11 o 
  12   0  16      334.72      332.89     19.33 o 
  13   0  16      336.16      331.71     44.11 o 
 -13   1  16      399.31      421.61     29.01 o 
 -12   1  16      427.05      425.95     19.00 o 
 -11   1  16      623.23      639.02     22.02 o 
 -10   1  16      698.38      705.78     25.42 o 
  -9   1  16     1047.66     1041.12     21.92 o 
  -8   1  16     3379.28     3301.35     76.40 o 
  -7   1  16      209.34      197.71     14.72 o 
  -6   1  16      457.07      430.39     13.67 o 
  -5   1  16     1607.13     1484.34     37.27 o 
  -4   1  16      366.47      336.07     10.94 o 
  -3   1  16     1112.89     1002.32     28.31 o 
  -2   1  16    15149.30    15490.51    297.08 o 
  -1   1  16     2445.84     2592.01     82.35 o 
   0   1  16      852.42      970.26     35.61 o 
   1   1  16     2370.84     2503.31     39.30 o 
   2   1  16    15648.27    16382.33    300.75 o 
   3   1  16     1190.59     1129.62     15.38 o 
   4   1  16      403.23      364.07      7.57 o 
   5   1  16     1568.37     1491.99     25.51 o 
   6   1  16      336.97      308.18      8.55 o 
   7   1  16      258.15      291.85     10.29 o 
   8   1  16     3305.34     3281.35     37.00 o 
   9   1  16     1129.90     1131.55     20.40 o 
  10   1  16      679.54      642.35     33.20 o 
  11   1  16      640.97      667.09     23.07 o 
  12   1  16      423.49      346.33     22.65 o 
  13   1  16      413.53      430.62     28.38 o 
 -13   2  16       54.46       90.30     20.23 o 
 -12   2  16      124.04      158.69     16.00 o 
 -11   2  16      137.56      114.71     13.89 o 
 -10   2  16      287.43      298.05     14.71 o 
  -9   2  16      195.55      180.39     12.49 o 
  -8   2  16     2369.98     2385.46     60.27 o 
  -7   2  16     1536.09     1488.39     25.76 o 
  -6   2  16      624.82      580.29     18.56 o 
  -5   2  16      508.69      482.21     10.58 o 
  -4   2  16      815.26      808.79     24.85 o 
  -3   2  16     4836.34     4692.68     78.97 o 
  -2   2  16     4353.53     4321.06    116.56 o 
  -1   2  16     3801.54     3881.87    120.08 o 
   0   2  16      494.33      684.58     67.29 o 
   1   2  16     3979.79     3870.44     52.16 o 
   2   2  16     4468.69     4321.15    104.00 o 
   3   2  16     4942.40     4774.70     60.80 o 
   4   2  16      852.04      846.06     17.75 o 
   5   2  16      589.13      569.62     12.13 o 
   6   2  16      560.52      532.23     11.97 o 
   7   2  16     1552.31     1501.51     19.52 o 
   8   2  16     2349.32     2304.32     48.35 o 
   9   2  16      183.56      168.86     17.57 o 
  10   2  16      243.52      246.84     15.64 o 
  11   2  16      138.84      127.03     17.63 o 
  12   2  16       92.65       46.43     17.57 o 
  13   2  16       65.73       75.80     21.34 o 
 -13   3  16      561.79      595.83     39.66 o 
 -12   3  16       15.10       59.88     19.19 o 
 -11   3  16      104.87      125.11     14.65 o 
 -10   3  16       19.55        5.11     10.12 o 
  -9   3  16      135.98      115.46     11.96 o 
  -8   3  16      134.25      135.46     13.85 o 
  -7   3  16     1437.08     1425.02     21.70 o 
  -6   3  16     1076.17     1000.81     41.56 o 
  -5   3  16     1682.46     1567.53     48.65 o 
  -4   3  16       79.80       93.51     10.68 o 
  -3   3  16      413.70      467.08     12.26 o 
  -2   3  16     1224.24     1214.60     27.95 o 
  -1   3  16      356.98      394.69     13.42 o 
   0   3  16       30.38       51.42      6.90 o 
   1   3  16      343.00      355.20     10.69 o 
   2   3  16     1242.26     1161.73     24.28 o 
   3   3  16      410.22      402.01     15.01 o 
   4   3  16       76.08       57.94     10.61 o 
   5   3  16     1626.16     1535.45     25.64 o 
   6   3  16     1078.80      952.91     38.55 o 
   7   3  16     1523.07     1420.75     56.37 o 
   8   3  16      137.81      155.44     15.99 o 
   9   3  16      157.89      150.57     12.56 o 
  10   3  16       17.27        0.46     12.66 o 
  11   3  16      139.43      169.88     17.82 o 
  12   3  16       16.51       42.35     20.67 o 
  13   3  16      547.52      545.90     67.56 o 
 -13   4  16       29.00       26.21     19.70 o 
 -12   4  16      397.98      400.12     26.99 o 
 -11   4  16      969.76     1055.73     24.82 o 
 -10   4  16       32.52       42.47     11.82 o 
  -9   4  16      373.70      339.87     16.88 o 
  -8   4  16      101.94       99.42      9.63 o 
  -7   4  16     1404.91     1389.82     29.81 o 
  -6   4  16     1681.28     1643.07     42.13 o 
  -5   4  16      715.61      748.51     19.63 o 
  -4   4  16      380.70      358.08     20.23 o 
  -3   4  16     1872.90     1787.92     38.73 o 
  -2   4  16     1389.00     1313.72     20.66 o 
  -1   4  16      520.37      554.73     14.14 o 
   0   4  16     3215.17     3254.14     66.18 o 
   1   4  16      475.40      487.79     16.05 o 
   2   4  16     1473.52     1369.28     19.70 o 
   3   4  16     1723.84     1629.32     28.11 o 
   4   4  16      361.44      335.06      9.57 o 
   5   4  16      759.40      755.76     18.98 o 
   6   4  16     1745.49     1699.84     25.40 o 
   7   4  16     1399.83     1383.91     22.85 o 
   8   4  16       79.83       67.61     11.08 o 
   9   4  16      300.22      308.68     36.43 o 
  10   4  16       21.67       16.41     14.17 o 
  11   4  16      936.93     1036.87     28.86 o 
  12   4  16      426.65      433.36     45.32 o 
  13   4  16       33.40       28.89     26.33 o 
 -13   5  16       20.76        6.90     40.69 o 
 -12   5  16        7.61       -6.08     16.02 o 
 -11   5  16       79.75      108.46     16.35 o 
 -10   5  16      441.19      486.98     18.77 o 
  -9   5  16      129.72      131.43     15.06 o 
  -8   5  16      751.69      735.01     31.30 o 
  -7   5  16      122.98      146.50     12.03 o 
  -6   5  16     1059.66     1072.31     22.36 o 
  -5   5  16       72.10       77.45     12.68 o 
  -4   5  16     3385.33     3253.13     69.10 o 
  -3   5  16     2840.62     2749.19     51.39 o 
  -2   5  16     2873.65     2695.09     50.17 o 
  -1   5  16      847.29      827.73     23.87 o 
   0   5  16     1427.69     1360.41     17.94 o 
   1   5  16      914.64      888.97     14.84 o 
   2   5  16     3004.25     2840.77     32.68 o 
   3   5  16     2795.79     2661.39     35.55 o 
   4   5  16     3652.99     3618.19     65.66 o 
   5   5  16       76.12       95.79     13.65 o 
   6   5  16     1023.74      990.12     19.20 o 
   7   5  16      127.97      128.46     18.30 o 
   8   5  16      787.91      787.14     17.69 o 
   9   5  16      122.84      125.64     21.80 o 
  10   5  16      469.65      485.58     21.54 o 
  11   5  16       95.38      105.05     28.16 o 
  12   5  16       20.54      -17.78     18.07 o 
 -12   6  16      270.40      327.54     43.38 o 
 -11   6  16       69.49       74.82     18.49 o 
 -10   6  16      128.76      120.58     19.97 o 
  -9   6  16     2625.62     2643.03     69.39 o 
  -8   6  16       32.33       13.69      9.31 o 
  -7   6  16      968.37      942.57     37.49 o 
  -6   6  16      318.23      348.43     28.95 o 
  -5   6  16     1460.53     1443.94     36.16 o 
  -4   6  16     1454.47     1449.97     31.09 o 
  -3   6  16     2300.18     2170.59     27.77 o 
  -2   6  16      160.61      145.56     10.70 o 
  -1   6  16      635.26      617.55     15.72 o 
   0   6  16     1060.88     1030.78     27.61 o 
   1   6  16      430.76      389.34      8.27 o 
   2   6  16      180.48      182.46      8.12 o 
   3   6  16     2680.02     2627.00     27.15 o 
   4   6  16     1544.07     1506.68     19.72 o 
   5   6  16     1252.94     1271.15     24.71 o 
   6   6  16      282.50      287.18     13.62 o 
   7   6  16      858.79      906.21     19.45 o 
   8   6  16       43.55       19.45      9.76 o 
   9   6  16     2521.74     2508.32     38.25 o 
  10   6  16      131.17      107.85     15.36 o 
  11   6  16       41.27        6.45     14.54 o 
  12   6  16      260.95      255.49     28.55 o 
 -12   7  16      292.37      157.77     45.34 o 
 -11   7  16       91.51       11.93     45.12 o 
 -10   7  16       15.59       22.04     22.51 o 
  -9   7  16      695.40      668.17     19.61 o 
  -8   7  16     1185.89     1174.50     34.85 o 
  -7   7  16     1176.10     1138.82     19.73 o 
  -6   7  16      249.30      281.14     11.23 o 
  -5   7  16      530.63      572.09     17.47 o 
  -4   7  16      486.87      484.64     11.63 o 
  -3   7  16      318.46      300.26     11.82 o 
  -2   7  16     5929.22     5826.73    101.25 o 
  -1   7  16      126.97      140.48     13.36 o 
   0   7  16      169.24      181.91     10.66 o 
   1   7  16      109.87       87.74      7.02 o 
   2   7  16     5901.93     5903.87    101.27 o 
   3   7  16      315.68      357.93     15.99 o 
   4   7  16      618.38      581.99     24.87 o 
   5   7  16      537.62      548.52     19.95 o 
   6   7  16      301.49      326.61     21.32 o 
   7   7  16     1133.46     1109.27     24.59 o 
   8   7  16     1203.64     1173.24     26.74 o 
   9   7  16      701.77      735.51     26.54 o 
  10   7  16       30.93       13.42     13.20 o 
  11   7  16       94.53       71.20     43.93 o 
  12   7  16      295.98      393.54     56.80 o 
 -11   8  16       55.68       36.55     20.99 o 
 -10   8  16       15.74       34.74     21.69 o 
  -9   8  16       37.57       75.59     21.72 o 
  -8   8  16      250.36      263.57     24.52 o 
  -7   8  16      631.60      687.84     28.55 o 
  -6   8  16      324.91      318.04     15.14 o 
  -5   8  16       91.62       72.46     14.34 o 
  -4   8  16       55.31       42.50     12.09 o 
  -3   8  16     1145.62     1075.24     37.11 o 
  -2   8  16      785.60      787.10     16.23 o 
  -1   8  16     2664.12     2575.01     52.44 o 
   0   8  16        1.94       -0.91      5.71 o 
   1   8  16     2805.06     2807.30     43.79 o 
   2   8  16      842.22      858.52     20.70 o 
   3   8  16     1060.05     1029.79     39.88 o 
   4   8  16       54.38       82.83     13.85 o 
   5   8  16      105.20       76.58     10.93 o 
   6   8  16      342.27      326.90     16.67 o 
   7   8  16      611.42      634.79     18.58 o 
   8   8  16      251.21      201.17     18.38 o 
   9   8  16       27.79       89.17     34.38 o 
  10   8  16       18.06        4.77     14.64 o 
  11   8  16       56.12       33.54     29.53 o 
 -10   9  16      196.10      221.80     34.38 o 
  -9   9  16      227.50      207.22     18.54 o 
  -8   9  16      325.31      348.39     18.98 o 
  -7   9  16      810.92      810.12     28.24 o 
  -6   9  16     1172.32     1191.50     33.28 o 
  -5   9  16      989.34     1022.80     21.54 o 
  -4   9  16      165.83      144.42     10.23 o 
  -3   9  16     1061.87     1116.20     26.12 o 
  -2   9  16      191.08      202.72     15.76 o 
  -1   9  16       15.01       36.44      7.04 o 
   0   9  16      564.91      499.20     11.46 o 
   1   9  16       17.75       27.06     13.59 o 
   2   9  16      169.10      200.11     10.18 o 
   3   9  16     1026.79     1091.75     19.82 o 
   4   9  16      161.74      159.00     17.14 o 
   5   9  16      972.20     1000.25     34.44 o 
   6   9  16     1149.46     1168.46     50.58 o 
   7   9  16      866.78      872.65     24.76 o 
   8   9  16      320.91      330.65     18.85 o 
   9   9  16      198.60      225.02     32.79 o 
  10   9  16      179.78      210.90     21.25 o 
  11   9  16       40.62       -1.18     39.03 o 
 -10  10  16      107.24      102.75     23.83 o 
  -9  10  16      109.87      176.97     84.97 o 
  -8  10  16       34.00       60.53     26.37 o 
  -7  10  16     1143.81     1180.40     35.12 o 
  -6  10  16       58.90       54.34     13.37 o 
  -5  10  16     1672.18     1677.93     32.57 o 
  -4  10  16      603.70      569.13     18.05 o 
  -3  10  16      783.96      798.75     22.22 o 
  -2  10  16       74.66       70.35     12.75 o 
  -1  10  16     1940.12     1940.43     29.92 o 
   0  10  16      616.18      632.15     15.15 o 
   1  10  16     2156.84     2203.11     33.10 o 
   2  10  16       95.05       89.40      8.79 o 
   3  10  16      778.74      818.54     14.84 o 
   4  10  16      585.55      560.72     20.53 o 
   5  10  16     1720.29     1727.38     50.54 o 
   6  10  16       46.54       44.28     22.93 o 
   7  10  16     1169.19     1182.89     29.76 o 
   8  10  16       27.55       91.63     37.10 o 
   9  10  16       81.11      101.79     25.91 o 
  10  10  16       88.92       80.83     31.56 o 
  11  10  16       55.99       41.28     49.36 o 
  -9  11  16      145.53      160.22     74.66 o 
  -8  11  16       44.57       40.15     25.83 o 
  -7  11  16      537.16      587.88     25.16 o 
  -6  11  16       69.08       83.18     20.26 o 
  -5  11  16      248.39      232.63     26.34 o 
  -4  11  16      764.92      758.23     18.92 o 
  -3  11  16      572.81      596.93     42.16 o 
  -2  11  16      373.90      355.90     15.55 o 
  -1  11  16      553.34      613.50     19.83 o 
   0  11  16     3427.69     3470.31     46.77 o 
   1  11  16      611.03      646.24     19.78 o 
   2  11  16      360.16      347.69     33.78 o 
   3  11  16      611.93      660.29     21.42 o 
   4  11  16      698.10      715.65     30.45 o 
   5  11  16      260.10      252.32     24.01 o 
   6  11  16       39.73       68.23     23.01 o 
   7  11  16      540.67      525.21     54.82 o 
   8  11  16       34.34       37.11     58.50 o 
   9  11  16      154.56      132.48     48.40 o 
  10  11  16       62.50       39.61     41.87 o 
  -8  12  16       74.89       77.50     61.66 o 
  -7  12  16     1152.83     1261.88    101.18 o 
  -6  12  16      315.25      309.91     42.68 o 
  -5  12  16      521.74      564.31     23.16 o 
  -4  12  16      139.50      136.05     14.52 o 
  -3  12  16     1264.55     1281.69     34.48 o 
  -2  12  16        9.66       39.52     18.75 o 
  -1  12  16      886.80      836.74     23.37 o 
   0  12  16        6.05       -5.61     11.08 o 
   1  12  16      764.13      714.13     33.26 o 
   2  12  16        6.83       25.02     18.61 o 
   3  12  16     1418.06     1446.95     49.60 o 
   4  12  16      137.12      108.02     17.68 o 
   5  12  16      518.29      581.94     26.16 o 
   6  12  16      285.83      280.83     25.59 o 
   7  12  16     1180.48     1274.49     39.14 o 
   8  12  16       66.87      119.12     25.16 o 
  -7  13  16      384.32      414.81     35.45 o 
  -6  13  16      175.21      176.10     27.73 o 
  -5  13  16      552.73      544.60     42.65 o 
  -4  13  16      261.01      297.90     48.44 o 
  -3  13  16        7.58       31.59     42.07 o 
  -2  13  16     1484.86     1578.36     41.80 o 
  -1  13  16      359.68      343.62     30.06 o 
   0  13  16        4.51       12.88     24.42 o 
   1  13  16      364.54      375.95     35.08 o 
   2  13  16     1462.21     1466.52     37.96 o 
   3  13  16        5.09       58.81     55.14 o 
   4  13  16      222.98      259.46     21.96 o 
   5  13  16      570.36      644.11     39.74 o 
   6  13  16      136.82      101.50     37.18 o 
   7  13  16      374.74      423.74     37.78 o 
  -6  14  16       63.14      160.97    105.84 o 
  -5  14  16       43.56       -3.44     27.71 o 
  -4  14  16      310.34      399.28     36.69 o 
  -3  14  16      278.95      312.80     48.75 o 
  -2  14  16      112.99      138.57     70.27 o 
  -1  14  16      366.89      359.33     45.88 o 
   0  14  16      108.38      164.11     27.08 o 
   1  14  16      386.43      392.50     27.21 o 
   2  14  16      110.65      153.41     33.02 o 
   3  14  16      264.46      256.15     26.59 o 
   4  14  16      287.07      327.75     33.60 o 
   5  14  16       47.67        9.15     24.45 o 
   6  14  16       73.12       -6.32     33.84 o 
  -2  15  16        3.61       72.25    107.85 o 
  -1  15  16       13.36      215.47     40.72 o 
   0  15  16        9.35       -9.45     20.45 o 
   1  15  16       15.66       -5.90     18.07 o 
   2  15  16        4.81      -16.45     19.71 o 
   3  15  16      147.06      185.87     55.04 o 
   1   0  17     3075.56     3002.45     76.35 o 
   2   0  17     1148.72     1206.88     47.14 o 
   3   0  17     3482.24     3398.03     47.44 o 
   4   0  17     2183.53     2093.57     35.65 o 
   5   0  17      739.31      707.76     15.72 o 
   6   0  17     2128.79     1993.14     76.78 o 
   7   0  17       14.64        9.04      7.17 o 
   8   0  17     2320.77     2328.40     55.87 o 
   9   0  17      383.72      412.47     27.25 o 
  10   0  17      410.64      402.38     20.40 o 
  11   0  17       93.25       91.38     14.44 o 
  12   0  17       88.85       61.69     30.38 o 
  13   0  17        5.19        8.49     41.88 o 
 -13   1  17        2.03       36.08     28.42 o 
 -12   1  17       95.83       73.61     20.34 o 
 -11   1  17       81.52       93.87     15.81 o 
 -10   1  17      185.33      190.06     13.29 o 
  -9   1  17      138.55      145.98     13.43 o 
  -8   1  17       50.06       41.73      9.40 o 
  -7   1  17      319.46      320.88     11.28 o 
  -6   1  17       53.02       70.94      8.79 o 
  -5   1  17     1894.05     1759.26     30.43 o 
  -4   1  17      179.06      199.64      7.31 o 
  -3   1  17      426.14      352.32      8.34 o 
  -2   1  17     3076.96     3157.14     67.24 o 
  -1   1  17     2551.44     2692.29     77.70 o 
   0   1  17       28.10      104.22     11.12 o 
   1   1  17     2525.41     2520.60     58.94 o 
   2   1  17     3050.18     3184.08     37.27 o 
   3   1  17      475.19      405.17     10.45 o 
   4   1  17      141.30      146.12     15.11 o 
   5   1  17     2040.19     1859.93     56.71 o 
   6   1  17       64.92       57.27      9.13 o 
   7   1  17      289.26      311.77      9.45 o 
   8   1  17       41.62       30.91      8.39 o 
   9   1  17      164.82      190.89     17.99 o 
  10   1  17      141.61      152.67     14.38 o 
  11   1  17       67.96       39.26     14.46 o 
  12   1  17      103.77      117.27     18.03 o 
  13   1  17        3.68       20.72     29.99 o 
 -13   2  17      199.05      240.28     22.59 o 
 -12   2  17      165.99      181.70     18.82 o 
 -11   2  17      399.52      399.28     20.74 o 
 -10   2  17      950.64     1017.12     21.71 o 
  -9   2  17      737.62      741.06     35.61 o 
  -8   2  17      444.01      474.95     17.48 o 
  -7   2  17     1564.76     1561.89     39.98 o 
  -6   2  17      609.85      562.57     21.11 o 
  -5   2  17      192.97      195.76      7.55 o 
  -4   2  17     1434.36     1412.18     44.25 o 
  -3   2  17     3677.61     3431.91     90.30 o 
  -2   2  17     5900.85     6292.74     83.25 o 
  -1   2  17     6377.19     5954.79    145.40 o 
   0   2  17    10481.28    11043.82    246.98 o 
   1   2  17     6175.50     5848.30    121.40 o 
   2   2  17     5820.82     6178.08    125.55 o 
   3   2  17     4025.59     3803.76     99.53 o 
   4   2  17     1307.98     1267.60     14.60 o 
   5   2  17      152.97      165.33     13.45 o 
   6   2  17      494.41      469.41     10.42 o 
   7   2  17     1673.80     1599.79     28.73 o 
   8   2  17      370.88      391.53     13.46 o 
   9   2  17      650.46      679.56     22.45 o 
  10   2  17      923.31      895.47     21.98 o 
  11   2  17      394.12      434.61     19.93 o 
  12   2  17      167.44      191.62     20.16 o 
  13   2  17      208.06      241.44     27.59 o 
 -13   3  17      198.30      192.54     24.58 o 
 -12   3  17      406.87      364.30     26.79 o 
 -11   3  17      921.88      964.65     26.29 o 
 -10   3  17      101.43       95.54     15.35 o 
  -9   3  17      253.65      249.25     13.07 o 
  -8   3  17      884.46      871.47     26.73 o 
  -7   3  17     1661.07     1568.26     29.27 o 
  -6   3  17      990.33      966.06     25.62 o 
  -5   3  17     1156.18     1143.73     20.72 o 
  -4   3  17      460.96      442.90     12.28 o 
  -3   3  17     3332.72     3161.09     73.12 o 
  -2   3  17     3892.70     3918.83     88.21 o 
  -1   3  17     1301.57     1268.83     31.98 o 
   0   3  17     1492.18     1634.40     27.65 o 
   1   3  17     1177.39     1075.59     23.71 o 
   2   3  17     3887.61     3796.95     77.38 o 
   3   3  17     3495.22     3295.47     34.53 o 
   4   3  17      354.78      330.51     10.49 o 
   5   3  17     1296.30     1275.01     15.93 o 
   6   3  17      934.26      913.85     13.74 o 
   7   3  17     1778.85     1747.79     25.89 o 
   8   3  17      853.56      808.61     17.49 o 
   9   3  17      297.93      306.52     17.74 o 
  10   3  17      143.22      137.22     15.11 o 
  11   3  17      972.45     1054.27     27.98 o 
  12   3  17      402.98      474.73     29.64 o 
  13   3  17      162.27      178.14     26.01 o 
 -13   4  17      250.28      273.03     70.03 o 
 -12   4  17       41.61       81.07     49.76 o 
 -11   4  17       98.11      119.75     16.42 o 
 -10   4  17      147.36      144.01     19.46 o 
  -9   4  17      488.69      553.47     29.80 o 
  -8   4  17      708.94      687.99     15.91 o 
  -7   4  17      656.47      649.65     22.30 o 
  -6   4  17     1463.00     1399.04     31.82 o 
  -5   4  17      749.33      689.16     22.83 o 
  -4   4  17     2862.46     2762.46     32.55 o 
  -3   4  17     5994.16     5893.99    133.35 o 
  -2   4  17     3070.33     3004.29     58.05 o 
  -1   4  17     1760.81     1675.41     31.57 o 
   0   4  17      213.92      233.52      8.85 o 
   1   4  17     2005.46     1785.68     46.30 o 
   2   4  17     2860.85     2868.38     66.60 o 
   3   4  17     5925.72     5753.33     98.03 o 
   4   4  17     2599.55     2523.09     30.28 o 
   5   4  17      866.17      814.32     15.35 o 
   6   4  17     1390.91     1362.90     19.14 o 
   7   4  17      594.99      568.42     14.20 o 
   8   4  17      655.32      613.24     41.12 o 
   9   4  17      496.24      588.59     21.49 o 
  10   4  17      165.23      190.26     32.30 o 
  11   4  17       97.57      119.01     17.46 o 
  12   4  17       35.07       15.50     22.43 o 
 -13   5  17       16.77      -34.42     34.42 o 
 -12   5  17        9.60        7.09     17.19 o 
 -11   5  17       40.87       57.10     15.31 o 
 -10   5  17      329.66      389.36     32.54 o 
  -9   5  17     1068.25     1099.21     21.02 o 
  -8   5  17     1170.73     1160.45     25.86 o 
  -7   5  17      209.67      199.69     15.76 o 
  -6   5  17      585.77      569.20     21.80 o 
  -5   5  17     2178.95     2132.07     38.78 o 
  -4   5  17      101.80      134.78     11.05 o 
  -3   5  17      678.70      710.12     28.19 o 
  -2   5  17      713.83      769.43     18.45 o 
  -1   5  17      986.82      928.75     42.63 o 
   0   5  17      785.25      740.18     16.35 o 
   1   5  17     1060.58      984.35     25.25 o 
   2   5  17      636.56      632.61     14.46 o 
   3   5  17      701.95      691.72     13.77 o 
   4   5  17       69.83       75.67      9.03 o 
   5   5  17     2250.67     2207.73     48.53 o 
   6   5  17      521.29      494.76     13.11 o 
   7   5  17      249.28      253.11     11.77 o 
   8   5  17     1201.24     1213.46     33.61 o 
   9   5  17     1083.57     1135.35     24.82 o 
  10   5  17      328.95      375.59     32.17 o 
  11   5  17       56.45       51.89     18.88 o 
  12   5  17       18.42      -14.90     19.07 o 
 -12   6  17      144.45      196.91     35.79 o 
 -11   6  17      526.41      608.98     25.87 o 
 -10   6  17       33.82       53.81     17.23 o 
  -9   6  17       67.76       88.16     13.33 o 
  -8   6  17       93.22       79.58     10.13 o 
  -7   6  17      541.99      543.06     15.17 o 
  -6   6  17       40.94       45.09     10.06 o 
  -5   6  17     1043.24     1013.83     34.44 o 
  -4   6  17      817.41      768.24     30.35 o 
  -3   6  17      637.60      635.54     17.76 o 
  -2   6  17       75.37       76.14     13.49 o 
  -1   6  17      957.94      974.78     23.34 o 
   0   6  17      179.23      172.52      6.73 o 
   1   6  17     1014.15      998.16     25.14 o 
   2   6  17       82.61      103.96      5.90 o 
   3   6  17      647.93      633.01     11.94 o 
   4   6  17      834.74      787.49     16.99 o 
   5   6  17      999.63      941.46     16.77 o 
   6   6  17       44.33       49.01      9.10 o 
   7   6  17      531.85      521.93     15.17 o 
   8   6  17       97.30       57.59     10.96 o 
   9   6  17       58.82       53.05     13.38 o 
  10   6  17       30.74        2.93     13.19 o 
  11   6  17      504.19      549.35     31.41 o 
  12   6  17      146.83      136.60     43.38 o 
 -12   7  17      315.75      192.19     49.36 o 
 -11   7  17        1.02      -21.89     21.89 o 
 -10   7  17      119.09       55.39     16.96 o 
  -9   7  17      834.83      830.62     20.38 o 
  -8   7  17      254.41      272.34     20.78 o 
  -7   7  17      793.32      777.03     18.05 o 
  -6   7  17      167.26      175.52     14.25 o 
  -5   7  17     1842.22     1840.57     23.97 o 
  -4   7  17     1065.57     1032.39     24.89 o 
  -3   7  17      646.91      634.25     13.59 o 
  -2   7  17     1329.49     1372.46     22.16 o 
  -1   7  17     1004.80      997.13     14.96 o 
   0   7  17     1518.95     1495.43     43.55 o 
   1   7  17      888.61      842.74     40.81 o 
   2   7  17     1238.88     1310.90     26.36 o 
   3   7  17      564.03      531.87     18.72 o 
   4   7  17     1014.73      993.90     21.41 o 
   5   7  17     1886.97     1844.35     27.83 o 
   6   7  17      182.18      164.70     16.50 o 
   7   7  17      746.97      739.55     26.89 o 
   8   7  17      283.72      251.65     19.22 o 
   9   7  17      874.48      908.84     23.61 o 
  10   7  17      137.54       99.29     20.56 o 
  11   7  17        1.54       33.87     20.13 o 
  12   7  17      349.50      437.66     59.69 o 
 -11   8  17      357.39      406.09     47.88 o 
 -10   8  17       72.20      160.64     48.69 o 
  -9   8  17      427.24      410.35     24.86 o 
  -8   8  17      385.28      372.06     19.66 o 
  -7   8  17      994.61      960.81     25.91 o 
  -6   8  17      610.89      612.25     18.20 o 
  -5   8  17     1419.90     1409.15     24.61 o 
  -4   8  17      770.32      770.67     14.87 o 
  -3   8  17     1957.20     2004.36     48.87 o 
  -2   8  17     1725.22     1744.22     33.92 o 
  -1   8  17      954.37      966.64     27.47 o 
   0   8  17       50.36       33.68      6.83 o 
   1   8  17      866.86      886.43     19.45 o 
   2   8  17     1553.03     1526.85     31.87 o 
   3   8  17     2108.09     2125.19     51.44 o 
   4   8  17      683.19      692.52     33.00 o 
   5   8  17     1418.87     1387.13     27.37 o 
   6   8  17      628.72      569.84     39.56 o 
   7   8  17      939.47      905.32     43.64 o 
   8   8  17      380.89      330.43     19.51 o 
   9   8  17      405.92      386.26     33.95 o 
  10   8  17      102.59       91.71     19.21 o 
  11   8  17      322.35      355.94     36.71 o 
 -11   9  17       72.10      143.42     55.04 o 
 -10   9  17       38.21       31.93     34.40 o 
  -9   9  17      122.28      143.55     27.40 o 
  -8   9  17      255.22      213.68     16.34 o 
  -7   9  17     1803.27     1862.48     34.93 o 
  -6   9  17      278.97      234.70     44.22 o 
  -5   9  17       55.98       60.31     15.66 o 
  -4   9  17     1507.86     1524.82     36.63 o 
  -3   9  17     1814.34     1851.16     26.35 o 
  -2   9  17     2136.18     2208.02     32.85 o 
  -1   9  17      797.09      771.33     20.36 o 
   0   9  17      333.85      328.37     11.20 o 
   1   9  17      753.00      780.82     20.96 o 
   2   9  17     2172.91     2258.48     42.88 o 
   3   9  17     1869.27     1943.12     48.01 o 
   4   9  17     1576.32     1582.59     34.72 o 
   5   9  17       94.58       79.20     23.18 o 
   6   9  17      302.35      285.46     38.74 o 
   7   9  17     1815.33     1792.85     43.74 o 
   8   9  17      221.00      189.85     17.00 o 
   9   9  17      155.50      153.78     27.09 o 
  10   9  17       52.77       68.74     36.39 o 
  11   9  17       76.35       28.11     42.45 o 
 -10  10  17      120.05      127.15     31.82 o 
  -9  10  17      750.15      758.92     58.51 o 
  -8  10  17       74.35       45.03     18.13 o 
  -7  10  17      182.13      202.11     17.94 o 
  -6  10  17      164.46      172.49     21.98 o 
  -5  10  17       31.91       58.14     12.93 o 
  -4  10  17      150.63      118.93     13.33 o 
  -3  10  17      724.89      714.12     17.47 o 
  -2  10  17       18.50       34.75     11.09 o 
  -1  10  17       65.88       86.26     10.32 o 
   0  10  17     1255.01     1252.39     40.94 o 
   1  10  17       95.32      115.00     18.05 o 
   2  10  17       10.83       -4.47      6.88 o 
   3  10  17      694.65      707.34     16.88 o 
   4  10  17      123.54      101.15     14.98 o 
   5  10  17       53.12       75.30     19.21 o 
   6  10  17      128.10      137.80     24.43 o 
   7  10  17      202.45      222.85     20.27 o 
   8  10  17       50.15       -6.71     16.60 o 
   9  10  17      750.97      718.24    127.36 o 
  10  10  17      115.62       77.67     35.35 o 
  -9  11  17      156.14      134.68     63.78 o 
  -8  11  17       35.61       44.16     25.82 o 
  -7  11  17      416.04      463.44     40.73 o 
  -6  11  17       73.11       67.92     16.38 o 
  -5  11  17     1077.74     1140.80     74.20 o 
  -4  11  17      374.07      367.24     20.45 o 
  -3  11  17      184.06      138.98     20.20 o 
  -2  11  17      821.50      863.62     62.80 o 
  -1  11  17      692.80      685.52     18.73 o 
   0  11  17      130.01      145.88     12.89 o 
   1  11  17      715.91      727.31     20.78 o 
   2  11  17      876.88      809.34     30.96 o 
   3  11  17      206.30      217.93     15.09 o 
   4  11  17      412.86      438.00     17.23 o 
   5  11  17     1066.90     1106.87     50.27 o 
   6  11  17       55.51       69.66     45.21 o 
   7  11  17      444.81      446.53     41.70 o 
   8  11  17       42.84       78.29     92.68 o 
   9  11  17      136.52      183.06     67.70 o 
  10  11  17       31.85        4.60     46.47 o 
  -8  12  17       14.18       50.31     30.44 o 
  -7  12  17      233.96      327.10     44.25 o 
  -6  12  17       82.03      103.45     22.85 o 
  -5  12  17      419.04      460.41     23.79 o 
  -4  12  17      560.19      525.10     39.01 o 
  -3  12  17       69.73       77.04     20.45 o 
  -2  12  17        8.85        3.87     15.69 o 
  -1  12  17       33.55       39.64     21.50 o 
   0  12  17      343.07      367.34     15.63 o 
   1  12  17       31.08       40.78     20.90 o 
   2  12  17        9.58       53.75     14.55 o 
   3  12  17       70.70      120.76     18.42 o 
   4  12  17      591.76      606.40     24.26 o 
   5  12  17      407.51      434.42     23.44 o 
   6  12  17       97.30       75.38     21.29 o 
   7  12  17      256.91      310.51     28.77 o 
   8  12  17       15.85      233.40    124.20 o 
  -7  13  17       92.41       67.11     29.38 o 
  -6  13  17      130.51      179.75     49.80 o 
  -5  13  17      408.44      434.45     37.37 o 
  -4  13  17      452.50      450.00     73.36 o 
  -3  13  17      174.77      215.13     25.02 o 
  -2  13  17        0.53      -14.44     16.80 o 
  -1  13  17      154.38      194.21     25.66 o 
   0  13  17       80.43       82.19     23.10 o 
   1  13  17      140.09      147.76     33.44 o 
   2  13  17        3.84       -6.15     14.09 o 
   3  13  17      135.26      209.98     22.11 o 
   4  13  17      461.73      506.50     50.48 o 
   5  13  17      409.06      361.09     28.66 o 
   6  13  17      112.05       64.20     37.44 o 
   7  13  17       70.21       84.95     32.04 o 
  -6  14  17      167.36      196.74     47.59 o 
  -5  14  17       93.98      119.99    103.83 o 
  -4  14  17       99.47       61.27     84.03 o 
  -3  14  17      431.58      451.19     71.12 o 
  -2  14  17      613.11      621.71     36.88 o 
  -1  14  17      138.59      179.33     29.64 o 
   0  14  17      162.64      185.19     21.27 o 
   1  14  17      121.34      117.30     34.83 o 
   2  14  17      686.87      710.96     28.63 o 
   3  14  17      377.81      337.57     45.59 o 
   4  14  17      137.20       64.66     27.83 o 
   6  14  17      199.44      207.66     47.01 o 
  -2  15  17      224.44      332.14     56.21 o 
  -1  15  17      139.07       49.36     41.87 o 
   0  15  17      167.69      186.89     34.88 o 
   1  15  17      116.90       79.21     24.64 o 
   2  15  17      250.20      260.81     33.21 o 
   0   0  18    34896.82    36237.61    886.67 o 
   1   0  18     1465.82     1561.40     40.77 o 
   2   0  18    19533.93    19016.59    538.56 o 
   3   0  18      530.59      482.47      8.19 o 
   4   0  18     1054.43      826.45     13.90 o 
   5   0  18     1979.00     1776.72     22.16 o 
   6   0  18        6.48        4.97      7.30 o 
   7   0  18      844.56      830.34     26.12 o 
   8   0  18      413.42      411.00     12.33 o 
   9   0  18        0.50        7.37      9.41 o 
  10   0  18      307.18      302.68     14.88 o 
  11   0  18       74.97       59.76     14.88 o 
  12   0  18      148.51      164.36     20.41 o 
  13   0  18       63.25       10.69     30.91 o 
 -13   1  18      296.98      345.56     29.13 o 
 -12   1  18       12.03        9.37     14.61 o 
 -11   1  18      362.38      406.77     17.66 o 
 -10   1  18      287.27      248.12     19.87 o 
  -9   1  18     2188.98     2203.42     51.51 o 
  -8   1  18      608.48      542.42     19.27 o 
  -7   1  18     1110.95     1112.91     20.14 o 
  -6   1  18     2564.27     2471.34     53.85 o 
  -5   1  18      441.75      416.67     19.67 o 
  -4   1  18      423.09      407.58     17.98 o 
  -3   1  18     1368.40     1307.82     37.35 o 
  -2   1  18      161.08      162.31     15.19 o 
  -1   1  18     6067.55     6007.43    132.85 o 
   0   1  18     1464.81     2076.27     66.27 o 
   1   1  18     5878.78     5646.10    128.35 o 
   2   1  18      175.02      157.19      6.07 o 
   3   1  18     1199.34     1138.43     23.68 o 
   4   1  18      411.84      385.72     10.27 o 
   5   1  18      432.39      400.06     13.60 o 
   6   1  18     2550.71     2518.37     34.04 o 
   7   1  18     1051.17     1006.26     37.14 o 
   8   1  18      590.30      548.07     14.40 o 
   9   1  18     2423.52     2478.94     36.92 o 
  10   1  18      300.71      244.49     19.99 o 
  11   1  18      337.04      375.53     35.77 o 
  12   1  18        7.95       31.86     25.34 o 
  13   1  18      303.42      353.75     63.91 o 
 -13   2  18       49.92       71.83     24.02 o 
 -12   2  18      116.87       82.87     17.77 o 
 -11   2  18       61.34       54.77     13.65 o 
 -10   2  18       74.38       88.71     14.21 o 
  -9   2  18      368.28      365.14     15.45 o 
  -8   2  18      172.04      165.23     12.58 o 
  -7   2  18      575.72      533.36     13.47 o 
  -6   2  18     2051.67     1997.30     56.71 o 
  -5   2  18      338.47      325.05     10.48 o 
  -4   2  18     3005.10     2842.32    117.94 o 
  -3   2  18      322.00      315.96     12.50 o 
  -2   2  18     1967.28     1934.92     24.93 o 
  -1   2  18      144.27      451.85     46.66 o 
   0   2  18    12825.16    12253.48    226.91 o 
   1   2  18      166.76      225.96     17.95 o 
   2   2  18     2085.98     2003.96     36.18 o 
   3   2  18      343.36      322.71     12.09 o 
   4   2  18     2874.54     2803.55     52.48 o 
   5   2  18      374.29      347.11      9.04 o 
   6   2  18     2164.51     2076.87     49.65 o 
   7   2  18      531.50      483.63     20.26 o 
   8   2  18      207.70      229.08     12.18 o 
   9   2  18      387.86      364.43     26.90 o 
  10   2  18       76.33       79.19     13.73 o 
  11   2  18       65.87      103.07     15.07 o 
  12   2  18       98.70       98.55     21.69 o 
  13   2  18       49.96       58.60     23.02 o 
 -13   3  18      147.12      140.72     43.04 o 
 -12   3  18      389.02      388.59     27.23 o 
 -11   3  18      289.47      307.35     23.62 o 
 -10   3  18      342.95      333.41     28.80 o 
  -9   3  18      676.73      659.72     26.57 o 
  -8   3  18       62.52       56.26      9.20 o 
  -7   3  18      479.63      462.59     17.45 o 
  -6   3  18      985.08      918.15     26.16 o 
  -5   3  18     1107.99     1059.26     40.29 o 
  -4   3  18       73.70       87.54     10.61 o 
  -3   3  18     1441.62     1411.09     34.36 o 
  -2   3  18      275.10      267.55      9.00 o 
  -1   3  18     2700.97     2633.18     49.60 o 
   0   3  18        3.02        8.92      4.47 o 
   1   3  18     2669.09     2613.27     40.71 o 
   2   3  18      290.53      261.73     10.42 o 
   3   3  18     1431.56     1313.66     30.44 o 
   4   3  18       75.83       60.72      9.62 o 
   5   3  18     1113.05     1074.46     24.83 o 
   6   3  18     1041.82     1002.12     17.39 o 
   7   3  18      477.43      454.95     18.90 o 
   8   3  18       45.43       61.65     13.29 o 
   9   3  18      681.50      664.89     23.14 o 
  10   3  18      298.02      302.56     19.05 o 
  11   3  18      294.97      298.88     21.12 o 
  12   3  18      372.49      414.54     33.88 o 
 -13   4  18        8.85       12.17     59.66 o 
 -12   4  18      173.65      146.46     24.09 o 
 -11   4  18      122.44      111.95     24.80 o 
 -10   4  18      783.62      820.89     24.49 o 
  -9   4  18      102.99       97.16     12.50 o 
  -8   4  18        0.16        8.78      8.47 o 
  -7   4  18      576.27      551.09     16.52 o 
  -6   4  18      339.67      339.73     12.76 o 
  -5   4  18      892.90      829.91     28.14 o 
  -4   4  18      386.25      347.03      8.54 o 
  -3   4  18      215.15      253.13     12.40 o 
  -2   4  18      424.37      415.93     11.38 o 
  -1   4  18     1778.36     1864.64     47.52 o 
   0   4  18      745.54      840.19     18.68 o 
   1   4  18     1737.06     1758.03     31.18 o 
   2   4  18      329.77      323.95      7.29 o 
   3   4  18      250.68      256.65      8.28 o 
   4   4  18      469.52      422.77     12.34 o 
   5   4  18      851.69      814.70     14.68 o 
   6   4  18      405.86      372.98     18.98 o 
   7   4  18      628.19      595.20     50.75 o 
   8   4  18        3.33       24.35     15.41 o 
   9   4  18      101.11      129.98     16.21 o 
  10   4  18      820.14      841.11     27.17 o 
  11   4  18      123.13       79.39     18.41 o 
  12   4  18      162.96      112.86     21.86 o 
 -12   5  18       24.38       48.79     27.49 o 
 -11   5  18      237.80      233.88     20.92 o 
 -10   5  18      229.69      253.06     18.17 o 
  -9   5  18      823.79      800.55     22.80 o 
  -8   5  18       59.39       76.43     16.43 o 
  -7   5  18      889.15      886.67     21.77 o 
  -6   5  18      171.20      171.47     18.34 o 
  -5   5  18     2930.74     2803.83     55.35 o 
  -4   5  18     1260.88     1190.10     37.83 o 
  -3   5  18     2320.64     2231.46     28.40 o 
  -2   5  18     1207.94     1158.08     23.82 o 
  -1   5  18     2805.57     2531.06     33.75 o 
   0   5  18     1083.95     1002.70     30.04 o 
   1   5  18     2689.03     2460.01     43.39 o 
   2   5  18     1233.80     1193.89     18.14 o 
   3   5  18     2130.10     2055.64     41.27 o 
   4   5  18     1299.26     1164.25     24.67 o 
   5   5  18     2875.82     2682.19     39.06 o 
   6   5  18      162.16      141.82     19.18 o 
   7   5  18      955.80      938.18     23.35 o 
   8   5  18       54.83       43.15     14.70 o 
   9   5  18      828.02      819.85     24.79 o 
  10   5  18      229.70      268.45     20.49 o 
  11   5  18      275.02      276.98     25.35 o 
  12   5  18       18.64      -13.74     19.51 o 
 -12   6  18      100.63      138.59     30.63 o 
 -11   6  18      136.04      160.06     19.21 o 
 -10   6  18      245.68      232.90     15.83 o 
  -9   6  18      332.92      351.47     15.14 o 
  -8   6  18     1499.99     1447.12     63.59 o 
  -7   6  18      101.98       86.67      9.88 o 
  -6   6  18      806.37      786.09     26.98 o 
  -5   6  18      690.50      662.61     16.68 o 
  -4   6  18      849.32      854.65     20.11 o 
  -3   6  18     1283.60     1187.68     17.05 o 
  -2   6  18      347.98      342.67     12.43 o 
  -1   6  18     1513.39     1402.23     27.62 o 
   0   6  18      251.69      307.40     13.98 o 
   1   6  18     1585.48     1509.02     38.46 o 
   2   6  18      185.18      182.84      7.19 o 
   3   6  18     1232.70     1097.84     18.23 o 
   4   6  18      844.91      863.60     25.44 o 
   5   6  18      768.08      745.62     14.37 o 
   6   6  18      737.75      696.94     18.52 o 
   7   6  18       95.79      107.59     10.96 o 
   8   6  18     1587.67     1549.97     32.98 o 
   9   6  18      322.15      304.68     40.83 o 
  10   6  18      237.70      213.13     18.56 o 
  11   6  18      134.08      102.61     19.72 o 
  12   6  18       98.85      114.39     30.80 o 
 -12   7  18       86.52       25.27     47.01 o 
 -11   7  18       94.67       75.99     25.76 o 
 -10   7  18      282.77      296.34     29.88 o 
  -9   7  18      272.50      307.29     15.89 o 
  -8   7  18      283.99      319.94     23.19 o 
  -7   7  18     1117.33     1085.03     25.95 o 
  -6   7  18      673.24      676.80     18.58 o 
  -5   7  18      411.43      398.98     18.26 o 
  -4   7  18     1723.39     1695.63     28.65 o 
  -3   7  18     1421.25     1299.68     21.46 o 
  -2   7  18      604.33      597.53     24.89 o 
  -1   7  18     1551.63     1550.50     22.53 o 
   0   7  18       26.57       33.04      7.09 o 
   1   7  18     1530.85     1478.23     52.08 o 
   2   7  18      554.33      535.27     13.69 o 
   3   7  18     1321.57     1189.83     22.10 o 
   4   7  18     1817.42     1691.11     24.19 o 
   5   7  18      388.13      355.77     14.85 o 
   6   7  18      691.39      697.88     26.20 o 
   7   7  18     1048.80      976.23     31.05 o 
   8   7  18      312.86      315.57     18.39 o 
   9   7  18      307.75      366.64     24.45 o 
  10   7  18      295.09      284.32     20.15 o 
  11   7  18       85.73       67.89     25.78 o 
 -11   8  18      121.69      105.51     24.34 o 
 -10   8  18      116.38      101.47     30.93 o 
  -9   8  18      217.78      219.61     17.35 o 
  -8   8  18      285.41      284.51     17.59 o 
  -7   8  18       28.33       20.53      9.94 o 
  -6   8  18      195.61      202.98     12.14 o 
  -5   8  18      357.56      364.26     12.59 o 
  -4   8  18      325.64      359.34     13.38 o 
  -3   8  18       90.81       83.26     10.92 o 
  -2   8  18       96.82      108.66     15.04 o 
  -1   8  18     1362.26     1301.54     38.57 o 
   0   8  18       65.34       51.10      6.40 o 
   1   8  18     1345.89     1352.59     19.70 o 
   2   8  18      116.41      107.49     11.85 o 
   3   8  18       82.56       66.97      9.97 o 
   4   8  18      277.40      286.84     17.44 o 
   5   8  18      342.43      351.48     19.87 o 
   6   8  18      237.25      253.17     14.78 o 
   7   8  18       36.78       10.07     11.72 o 
   8   8  18      256.76      234.26     24.17 o 
   9   8  18      235.73      196.66     26.84 o 
  10   8  18      129.89       69.63     38.85 o 
  11   8  18      107.19      191.08     54.22 o 
 -11   9  18       54.38       71.69     50.48 o 
 -10   9  18       30.31        3.34     22.28 o 
  -9   9  18      357.43      368.45     26.05 o 
  -8   9  18      421.80      409.53     33.33 o 
  -7   9  18      564.70      642.10     23.07 o 
  -6   9  18     1831.21     1748.17     42.53 o 
  -5   9  18       28.77       50.18     11.17 o 
  -4   9  18       25.01       37.38      9.08 o 
  -3   9  18     1053.07     1078.91     17.27 o 
  -2   9  18     1336.95     1261.05     19.43 o 
  -1   9  18      752.73      704.26     14.02 o 
   0   9  18      142.92      158.11     19.08 o 
   1   9  18      702.93      668.59     17.62 o 
   2   9  18     1377.28     1281.23     20.96 o 
   3   9  18      988.88     1047.16     45.06 o 
   4   9  18       18.53       29.36     14.88 o 
   5   9  18       29.08       17.42     19.37 o 
   6   9  18     1848.68     1837.81     61.22 o 
   7   9  18      556.34      564.60     24.93 o 
   8   9  18      401.97      384.66     33.94 o 
   9   9  18      371.84      333.76     43.53 o 
  10   9  18       23.95       -5.22     25.52 o 
  11   9  18       61.77       64.78     49.95 o 
 -10  10  18      105.70      122.17     48.77 o 
  -9  10  18      140.08      266.01     55.67 o 
  -8  10  18      396.09      402.78     39.10 o 
  -7  10  18       42.86       11.95     14.85 o 
  -6  10  18     1439.71     1498.75     49.31 o 
  -5  10  18       35.50       37.63     20.51 o 
  -4  10  18      876.45      835.86     40.79 o 
  -3  10  18      719.46      719.88     19.50 o 
  -2  10  18       77.85       64.31     10.30 o 
  -1  10  18      389.78      367.04     20.64 o 
   0  10  18      106.63      108.11     15.56 o 
   1  10  18      352.76      370.87     17.51 o 
   2  10  18      109.07      117.60     11.71 o 
   3  10  18      779.97      806.83     21.31 o 
   4  10  18      867.75      853.87     23.82 o 
   5  10  18       42.60       46.48     17.05 o 
   6  10  18     1509.05     1323.54    188.71 o 
   7  10  18       41.15       30.63     28.07 o 
   8  10  18      356.64      334.33     36.13 o 
   9  10  18      159.94      189.39     53.98 o 
  -9  11  18      110.84      200.94     31.74 o 
  -8  11  18      121.52       87.56     29.13 o 
  -7  11  18      246.58      238.88     21.20 o 
  -6  11  18      198.12      147.77     17.06 o 
  -5  11  18     1813.59     1727.99     32.11 o 
  -4  11  18      376.22      330.73     47.78 o 
  -3  11  18      114.96      104.74     16.44 o 
  -2  11  18      726.24      706.35     22.50 o 
  -1  11  18     1538.21     1577.20     27.99 o 
   0  11  18     1303.71     1349.03     29.93 o 
   1  11  18     1517.82     1612.31     34.33 o 
   2  11  18      685.70      683.86     20.63 o 
   3  11  18      141.63       60.19     42.47 o 
   4  11  18      364.78      334.46     15.61 o 
   5  11  18     1758.71     1650.04     39.35 o 
   6  11  18      176.09      167.73     38.06 o 
   7  11  18      181.61      234.28     64.56 o 
   8  11  18      111.78      101.75     56.61 o 
   9  11  18      122.04      311.77     76.88 o 
  -8  12  18      673.23      823.34     74.57 o 
  -7  12  18      118.04      201.49     28.78 o 
  -6  12  18      421.85      474.04     50.11 o 
  -5  12  18      109.15      152.07     26.75 o 
  -4  12  18     1100.69     1005.02     41.39 o 
  -3  12  18       37.03       29.09     23.77 o 
  -2  12  18      621.80      616.84     26.71 o 
  -1  12  18      467.33      482.86     23.67 o 
   0  12  18       45.81      110.47     33.02 o 
   1  12  18      490.35      472.63     21.97 o 
   2  12  18      578.68      648.58     24.15 o 
   3  12  18       33.55      112.00     37.88 o 
   4  12  18     1230.64     1105.58     84.20 o 
   5  12  18      133.30       90.36     19.06 o 
   6  12  18      410.98      359.58     25.41 o 
   7  12  18      124.87      169.15     25.91 o 
   8  12  18      728.50      776.71     44.61 o 
  -7  13  18      324.19      417.51     40.07 o 
  -6  13  18       90.08      153.86     77.49 o 
  -5  13  18        2.15        6.45     39.30 o 
  -4  13  18      102.09      119.83     39.63 o 
  -3  13  18     1379.13     1428.04     39.06 o 
  -2  13  18       52.74       92.11     37.35 o 
  -1  13  18      369.38      264.23     23.01 o 
   0  13  18       51.65       11.50     19.32 o 
   1  13  18      336.58      334.63     48.02 o 
   2  13  18       47.90       18.23     17.89 o 
   3  13  18     1383.85     1327.05     38.06 o 
   4  13  18      104.08      119.13     46.20 o 
   5  13  18        0.64      -18.25     18.25 o 
   6  13  18       79.87       98.57     52.43 o 
   7  13  18      279.00      295.41     51.61 o 
  -6  14  18       14.88       41.87     40.69 o 
  -5  14  18      211.75      187.59     48.18 o 
  -4  14  18      165.76      187.41     32.75 o 
  -3  14  18      102.25       54.04     63.66 o 
  -2  14  18       56.81       93.79     27.83 o 
  -1  14  18      304.70      309.55     42.75 o 
   0  14  18        1.99       25.17     17.97 o 
   1  14  18      308.56      271.63     26.33 o 
   2  14  18       59.34        2.83     19.28 o 
   3  14  18      105.68      104.07     28.32 o 
   4  14  18      158.11      150.91     32.39 o 
   6  14  18       15.58      -22.92     43.04 o 
  -1  15  18       48.23      -40.15     40.15 o 
   0  15  18       22.48       58.82     53.64 o 
   1  15  18       43.55       11.51     42.45 o 
   2  15  18      318.89      358.53     50.48 o 
   1   0  19     4205.62     4092.71    150.27 o 
   2   0  19      328.93      326.03     18.46 o 
   3   0  19      438.46      382.78      9.86 o 
   4   0  19     1595.72     1418.74     40.71 o 
   5   0  19      233.75      245.80     17.64 o 
   6   0  19     1280.46     1296.06     28.01 o 
   7   0  19       15.74        7.03      7.12 o 
   8   0  19       67.25       41.68      8.43 o 
   9   0  19      581.00      562.25     22.17 o 
  10   0  19      462.21      488.58     33.88 o 
  11   0  19      281.78      245.55     21.28 o 
  12   0  19       78.19      110.88     43.31 o 
  13   0  19      313.24      166.16     29.62 o 
 -13   1  19      443.56      448.56     45.32 o 
 -12   1  19      166.75      183.56     22.60 o 
 -11   1  19       22.44       -0.07     11.93 o 
 -10   1  19      434.13      396.85     17.07 o 
  -9   1  19       55.65       62.32     14.11 o 
  -8   1  19      169.98      155.16     14.71 o 
  -7   1  19     1296.42     1302.58     25.97 o 
  -6   1  19      472.23      444.11     12.50 o 
  -5   1  19      181.41      139.60     12.47 o 
  -4   1  19     1794.30     1696.30     35.71 o 
  -3   1  19      300.40      303.71      7.47 o 
  -2   1  19     1055.37     1010.62     18.76 o 
  -1   1  19     1553.19     1637.15     37.79 o 
   0   1  19    10165.04     9518.64    221.45 o 
   1   1  19     1518.06     1505.44     18.71 o 
   2   1  19      968.10      929.10     17.41 o 
   3   1  19      286.02      274.07      6.76 o 
   4   1  19     1737.42     1613.67     29.03 o 
   5   1  19      143.50      118.45      7.19 o 
   6   1  19      527.68      521.25     29.60 o 
   7   1  19     1285.83     1265.09     17.33 o 
   8   1  19      174.44      155.61     10.21 o 
   9   1  19       39.82       48.65     11.15 o 
  10   1  19      470.23      468.00     32.07 o 
  11   1  19       28.16       54.51     33.67 o 
  12   1  19      173.01      116.53     19.29 o 
  13   1  19      419.28      247.82     44.75 o 
 -13   2  19       45.26       49.75     24.85 o 
 -12   2  19       23.19       69.65     28.49 o 
 -11   2  19        2.67       -6.40     11.74 o 
 -10   2  19      241.80      236.19     14.97 o 
  -9   2  19      359.45      378.20     22.96 o 
  -8   2  19     1148.89     1155.90     33.39 o 
  -7   2  19      339.64      344.32     12.47 o 
  -6   2  19       14.01       13.43      6.42 o 
  -5   2  19     1316.49     1196.52     30.42 o 
  -4   2  19     3174.74     3030.50     78.81 o 
  -3   2  19     1160.32     1107.90     29.81 o 
  -2   2  19      290.85      329.17     22.34 o 
  -1   2  19     7212.54     7038.88    239.96 o 
   0   2  19      563.74      600.26     17.86 o 
   1   2  19     7201.45     6877.77    127.84 o 
   2   2  19      258.29      260.66     15.48 o 
   3   2  19     1114.89     1017.44     13.40 o 
   4   2  19     3308.46     3200.11     34.89 o 
   5   2  19     1463.33     1373.75     22.79 o 
   6   2  19        9.21       10.12      7.13 o 
   7   2  19      304.53      302.12     15.61 o 
   8   2  19     1176.87     1192.76     20.84 o 
   9   2  19      296.75      309.12     13.80 o 
  10   2  19      224.56      269.32     26.94 o 
  11   2  19        5.49       26.77     17.64 o 
  12   2  19       25.49       56.17     20.22 o 
 -13   3  19      171.72      161.97     26.98 o 
 -12   3  19      703.34      831.48     39.16 o 
 -11   3  19       39.03       45.17     13.23 o 
 -10   3  19      352.70      368.22     16.58 o 
  -9   3  19      325.32      318.57     14.49 o 
  -8   3  19     2557.14     2588.63     58.58 o 
  -7   3  19      402.64      422.94     13.66 o 
  -6   3  19     3664.99     3465.77    139.29 o 
  -5   3  19      188.75      169.34     11.82 o 
  -4   3  19     1184.75     1214.85     20.82 o 
  -3   3  19     3924.50     3671.70     86.41 o 
  -2   3  19     1832.89     1775.82     49.02 o 
  -1   3  19       38.78      178.69     25.55 o 
   0   3  19      318.48      332.89     16.12 o 
   1   3  19       32.69       60.93      6.67 o 
   2   3  19     1865.37     1791.07     38.38 o 
   3   3  19     3797.57     3734.07     75.53 o 
   4   3  19     1432.76     1349.08     40.40 o 
   5   3  19      170.42      151.04      7.80 o 
   6   3  19     3610.15     3508.86     48.68 o 
   7   3  19      430.07      420.10     16.84 o 
   8   3  19     2709.21     2635.00     38.78 o 
   9   3  19      351.87      353.95     14.70 o 
  10   3  19      388.84      419.93     18.97 o 
  11   3  19       42.62       46.96     22.77 o 
  12   3  19      654.43      702.30     32.23 o 
 -12   4  19       75.94       40.79     29.90 o 
 -11   4  19      106.95       93.05     17.29 o 
 -10   4  19      313.29      327.79     17.99 o 
  -9   4  19      155.20      150.10     12.20 o 
  -8   4  19      156.02      145.36     11.65 o 
  -7   4  19      456.77      455.68     17.23 o 
  -6   4  19       94.21       52.78      8.09 o 
  -5   4  19     1185.41     1100.41     27.13 o 
  -4   4  19      820.15      805.49     20.50 o 
  -3   4  19      125.60      121.54      6.17 o 
  -2   4  19      278.15      319.00     12.12 o 
  -1   4  19     4489.29     4267.36     77.91 o 
   0   4  19     1285.34     1199.57     20.59 o 
   1   4  19     4523.42     4270.79     90.51 o 
   2   4  19      317.50      320.73      7.48 o 
   3   4  19      196.46      210.20     13.85 o 
   4   4  19      802.78      739.77     26.64 o 
   5   4  19     1114.42     1041.77     23.75 o 
   6   4  19      103.26       76.96      7.76 o 
   7   4  19      379.09      358.77     16.27 o 
   8   4  19      142.26      121.98     13.39 o 
   9   4  19      153.65      157.42     14.90 o 
  10   4  19      323.49      331.11     21.56 o 
  11   4  19       87.98       77.54     28.90 o 
  12   4  19       71.34       80.20     35.41 o 
 -12   5  19      194.21      256.11     23.37 o 
 -11   5  19       54.29       47.50     16.85 o 
 -10   5  19     1161.70     1148.83     49.49 o 
  -9   5  19      726.70      746.50     35.88 o 
  -8   5  19      169.49      160.01     11.36 o 
  -7   5  19      287.29      266.95     16.85 o 
  -6   5  19      727.42      719.41     19.41 o 
  -5   5  19     1074.13     1036.63     61.27 o 
  -4   5  19       10.62       42.23      9.35 o 
  -3   5  19      391.15      404.14      9.77 o 
  -2   5  19      800.28      800.10     19.96 o 
  -1   5  19       38.20       65.85     11.73 o 
   0   5  19     5790.62     5663.61     87.53 o 
   1   5  19       34.15       33.55      6.72 o 
   2   5  19      855.10      858.50     13.82 o 
   3   5  19      350.67      340.51     13.94 o 
   4   5  19       11.41        3.34      6.55 o 
   5   5  19     1030.84     1007.11     28.45 o 
   6   5  19      792.56      768.30     21.75 o 
   7   5  19      275.68      284.96     23.85 o 
   8   5  19      163.48      140.75     21.99 o 
   9   5  19      745.04      725.64     23.64 o 
  10   5  19     1152.86     1179.71     37.92 o 
  11   5  19       62.32       11.03     19.36 o 
  12   5  19      196.24      192.35     25.20 o 
 -12   6  19        4.91       61.35     40.15 o 
 -11   6  19       73.39       47.82     20.74 o 
 -10   6  19      592.95      569.50     37.09 o 
  -9   6  19      949.21      997.06     28.89 o 
  -8   6  19       17.49       26.59     20.18 o 
  -7   6  19      305.70      278.87     18.86 o 
  -6   6  19      711.57      784.56     26.88 o 
  -5   6  19     1446.25     1447.96     35.64 o 
  -4   6  19      411.51      447.01     32.99 o 
  -3   6  19      132.10      104.77     11.25 o 
  -2   6  19     1515.20     1430.61     58.28 o 
  -1   6  19      789.21      791.55     15.45 o 
   0   6  19      739.87      788.42     16.15 o 
   1   6  19      794.73      820.49     24.05 o 
   2   6  19     1516.18     1453.56     38.54 o 
   3   6  19      147.72      114.59      7.57 o 
   4   6  19      391.29      403.42     16.50 o 
   5   6  19     1488.60     1500.93     28.35 o 
   6   6  19      693.29      711.25     19.03 o 
   7   6  19      299.52      309.13     17.70 o 
   8   6  19       10.36       20.64     15.84 o 
   9   6  19      965.31      992.81     24.09 o 
  10   6  19      566.55      570.10     37.12 o 
  11   6  19       70.09       66.84     24.12 o 
  12   6  19        7.27       24.68     45.34 o 
 -11   7  19       66.53       21.02     20.64 o 
 -10   7  19       40.06      121.59     53.86 o 
  -9   7  19      729.08      735.42     20.37 o 
  -8   7  19      375.09      359.58     21.47 o 
  -7   7  19      151.19      169.91     11.59 o 
  -6   7  19      514.45      537.54     14.61 o 
  -5   7  19      316.69      309.55     11.91 o 
  -4   7  19     1866.80     1778.32     34.25 o 
  -3   7  19     1201.83     1171.90     27.70 o 
  -2   7  19       60.47       80.97     14.65 o 
  -1   7  19     2516.79     2410.62     64.29 o 
   0   7  19      908.17      869.16     28.41 o 
   1   7  19     2468.90     2394.14     72.78 o 
   2   7  19       73.93      101.48     11.04 o 
   3   7  19     1165.42     1146.77     19.10 o 
   4   7  19     1795.40     1666.89     28.22 o 
   5   7  19      327.53      294.76     15.47 o 
   6   7  19      488.47      486.50     25.47 o 
   7   7  19      168.83      165.63     13.11 o 
   8   7  19      336.82      328.72     18.30 o 
   9   7  19      747.47      772.63     23.34 o 
  10   7  19       37.27       31.26     19.59 o 
  11   7  19       78.69      106.40     22.72 o 
 -11   8  19      318.54      226.61     50.48 o 
 -10   8  19      137.88      127.34     22.72 o 
  -9   8  19      413.17      418.12     22.17 o 
  -8   8  19      199.78      214.81     14.76 o 
  -7   8  19     1981.71     1954.42     29.92 o 
  -6   8  19      373.97      381.24     14.75 o 
  -5   8  19     1006.68     1007.39     23.86 o 
  -4   8  19      417.42      398.82     12.69 o 
  -3   8  19     1162.44     1164.73     24.75 o 
  -2   8  19      374.14      387.03     14.01 o 
  -1   8  19      841.12      846.28     19.31 o 
   0   8  19      620.31      604.13     15.49 o 
   1   8  19      999.89      960.44     19.23 o 
   2   8  19      368.53      382.67     14.62 o 
   3   8  19     1164.53     1138.44     22.51 o 
   4   8  19      467.07      425.44     17.02 o 
   5   8  19      902.54      854.51     25.53 o 
   6   8  19      353.29      372.61     19.93 o 
   7   8  19     2067.76     2104.29     34.04 o 
   8   8  19      189.81      172.69     21.57 o 
   9   8  19      376.99      371.09     23.36 o 
  10   8  19      133.85      129.22     28.43 o 
  11   8  19      318.22      247.23     51.02 o 
 -10   9  19        2.77       25.19     38.92 o 
  -9   9  19       57.91       41.99     25.94 o 
  -8   9  19      161.89      203.47     18.24 o 
  -7   9  19      385.73      397.41     19.40 o 
  -6   9  19      632.00      658.35     22.24 o 
  -5   9  19      237.90      178.20     18.72 o 
  -4   9  19      132.95      141.10     12.27 o 
  -3   9  19      555.79      586.76     13.32 o 
  -2   9  19     2387.72     2391.27     44.98 o 
  -1   9  19       72.93       66.93      8.00 o 
   0   9  19     3658.75     3458.77    194.32 o 
   1   9  19       96.62      103.87     10.03 o 
   2   9  19     2291.27     2317.49     44.21 o 
   3   9  19      609.05      615.32     16.19 o 
   4   9  19      160.85      166.44     17.49 o 
   5   9  19      243.28      200.33     30.89 o 
   6   9  19      566.98      662.99     22.51 o 
   7   9  19      372.98      360.82     22.77 o 
   8   9  19      156.10      136.50     17.05 o 
   9   9  19       54.54       95.92     48.89 o 
  10   9  19        5.82       -8.66     20.74 o 
  11   9  19      100.69       13.17     43.58 o 
 -10  10  19       91.81       96.36     51.61 o 
  -9  10  19      407.76      413.05     30.27 o 
  -8  10  19      287.32      312.36     43.20 o 
  -7  10  19      128.85       88.16     16.60 o 
  -6  10  19       75.40       82.21     14.26 o 
  -5  10  19     1043.82     1007.35     44.52 o 
  -4  10  19      185.32      140.62     14.17 o 
  -3  10  19       21.79       30.59     11.82 o 
  -2  10  19       42.55       35.85     12.44 o 
  -1  10  19      989.49      996.05     19.29 o 
   0  10  19      154.74      170.77     14.55 o 
   1  10  19      962.37     1006.72     19.24 o 
   2  10  19       56.68       35.67      9.80 o 
   3  10  19        9.17        3.21     11.47 o 
   4  10  19      202.09      170.39     16.13 o 
   5  10  19     1034.09      983.20     32.87 o 
   6  10  19       65.34       66.04     27.82 o 
   7  10  19      100.01       89.07     28.40 o 
   8  10  19      301.29      245.25     34.81 o 
   9  10  19      434.91      455.46     29.75 o 
  -9  11  19       35.12       79.13     45.34 o 
  -8  11  19      322.83      308.07     27.81 o 
  -7  11  19       57.22       20.57     25.45 o 
  -6  11  19       86.77       85.46     19.47 o 
  -5  11  19      194.55      222.40     17.74 o 
  -4  11  19      297.71      278.21     28.32 o 
  -3  11  19      204.86      195.23     17.42 o 
  -2  11  19      258.81      281.22     21.13 o 
  -1  11  19      330.99      347.14     41.93 o 
   0  11  19      766.94      830.70     19.27 o 
   1  11  19      344.77      377.67     19.05 o 
   2  11  19      245.07      251.65     19.21 o 
   3  11  19      207.63      199.77     15.82 o 
   4  11  19      259.46      283.53     16.19 o 
   5  11  19      190.17      224.18     25.89 o 
   6  11  19       87.95      115.43     44.18 o 
   7  11  19       46.36       15.77     19.47 o 
   8  11  19      344.17      306.27     37.72 o 
   9  11  19       21.95      155.42     47.59 o 
  -8  12  19      106.48      130.20     47.01 o 
  -7  12  19      109.63      139.22     57.84 o 
  -6  12  19      208.28      254.15     24.67 o 
  -5  12  19      175.29      161.67     23.79 o 
  -4  12  19       88.11       85.72     16.48 o 
  -3  12  19       59.33       77.45     48.44 o 
  -2  12  19       79.69       18.21     14.70 o 
  -1  12  19      161.04      171.85     18.89 o 
   0  12  19       82.47      103.66     14.67 o 
   1  12  19      179.58      157.99     23.83 o 
   2  12  19       75.22       46.82     26.04 o 
   3  12  19       65.75      102.75     38.26 o 
   4  12  19       85.37       84.17     39.80 o 
   5  12  19      176.78      195.16     23.94 o 
   6  12  19      229.83      262.99     43.19 o 
   7  12  19      106.17       56.21     35.02 o 
   8  12  19      106.38      110.06     35.29 o 
  -6  13  19       46.81       48.62     39.57 o 
  -5  13  19      240.44      238.69     54.90 o 
  -4  13  19        9.55       32.68     25.17 o 
  -3  13  19      268.07      288.82     49.29 o 
  -2  13  19      170.78      137.07     19.13 o 
  -1  13  19        5.75      -15.82     15.82 o 
   0  13  19      174.52      195.19     20.22 o 
   1  13  19        3.81        8.48     20.18 o 
   2  13  19      182.79      163.72     24.79 o 
   3  13  19      282.79      269.30     48.07 o 
   4  13  19       24.15      174.03    107.28 o 
   5  13  19      231.81      190.65     43.60 o 
   6  13  19       41.49       59.41     33.07 o 
   7  13  19       64.01      411.31     59.69 o 
  -5  14  19       12.60      -37.85     37.85 o 
  -4  14  19       25.63       42.03     59.37 o 
  -3  14  19      349.04      329.87     35.03 o 
  -2  14  19      194.30      204.11     40.45 o 
  -1  14  19      623.35      581.70     38.33 o 
   0  14  19       92.70       45.78     27.17 o 
   1  14  19      650.51      693.08     32.71 o 
   2  14  19      184.87      145.01     33.02 o 
   3  14  19      392.22      409.76     34.86 o 
   4  14  19       18.99        2.84     36.14 o 
   0  15  19      229.91      330.42     60.23 o 
   1  15  19       36.68      -12.58     41.28 o 
   0   0  20    26933.95    27120.74    862.77 o 
   1   0  20     6264.63     5975.43    124.96 o 
   2   0  20     3466.77     3497.47     79.01 o 
   3   0  20      898.94      821.07     14.37 o 
   4   0  20     1359.70     1304.57     28.01 o 
   5   0  20     5310.91     4959.19    114.17 o 
   6   0  20       27.01       29.00      6.96 o 
   7   0  20     1076.74     1123.73     23.95 o 
   8   0  20       32.75       13.94     11.32 o 
   9   0  20       17.54       34.42     10.09 o 
  10   0  20     1384.92     1323.61     67.49 o 
  11   0  20        9.41       30.40     25.67 o 
  12   0  20       39.20      119.54     51.60 o 
 -12   1  20      190.45      207.96     52.12 o 
 -11   1  20      321.83      354.97     19.30 o 
 -10   1  20      329.91      376.67     24.57 o 
  -9   1  20      662.47      704.19     22.11 o 
  -8   1  20      625.66      650.23     17.17 o 
  -7   1  20     1121.71     1065.69     26.04 o 
  -6   1  20     1649.61     1570.28     22.49 o 
  -5   1  20      865.34      795.59     29.95 o 
  -4   1  20     1603.56     1586.38     64.41 o 
  -3   1  20      149.81      121.63      7.32 o 
  -2   1  20      190.75      237.59     15.74 o 
  -1   1  20     3273.06     3163.51     91.25 o 
   0   1  20     1659.23     1720.36     35.99 o 
   1   1  20     3293.78     3122.86     75.11 o 
   2   1  20      177.09      185.71     11.14 o 
   3   1  20      154.43      109.80      7.83 o 
   4   1  20     1813.67     1775.12     24.53 o 
   5   1  20      974.49      910.03     19.75 o 
   6   1  20     1491.99     1430.97     18.45 o 
   7   1  20      966.87      924.05     18.72 o 
   8   1  20      718.06      710.04     15.46 o 
   9   1  20      667.77      643.18     17.29 o 
  10   1  20      315.52      283.09     41.85 o 
  11   1  20      312.10      268.38     40.96 o 
  12   1  20      210.91      263.63     40.73 o 
 -12   2  20       79.75       50.11     18.42 o 
 -11   2  20       42.59       46.49     23.22 o 
 -10   2  20      114.37      134.60     13.80 o 
  -9   2  20      698.42      703.75     19.95 o 
  -8   2  20      627.95      576.13     24.11 o 
  -7   2  20      273.59      269.93     12.27 o 
  -6   2  20      541.01      545.56     11.55 o 
  -5   2  20      292.41      312.98     10.84 o 
  -4   2  20     2420.11     2223.15     76.76 o 
  -3   2  20      853.66      881.71     21.92 o 
  -2   2  20     1712.78     1715.72     50.77 o 
  -1   2  20     4229.81     3957.77    100.96 o 
   0   2  20      301.32      873.67    105.72 o 
   1   2  20     4255.96     3930.47     61.09 o 
   2   2  20     1724.90     1738.07     39.42 o 
   3   2  20      911.45      866.93     22.31 o 
   4   2  20     2503.19     2429.43     25.69 o 
   5   2  20      359.40      350.88      9.73 o 
   6   2  20      509.47      467.56     10.71 o 
   7   2  20      258.04      261.03     14.05 o 
   8   2  20      648.05      638.21     16.65 o 
   9   2  20      666.79      656.49     17.75 o 
  10   2  20      128.29      148.88     17.13 o 
  11   2  20       47.29       34.47     16.73 o 
  12   2  20       71.08       59.25     19.60 o 
 -13   3  20       60.20       63.70     48.77 o 
 -12   3  20       30.25       16.14     17.98 o 
 -11   3  20      126.94      122.81     15.54 o 
 -10   3  20      137.83      161.68     18.07 o 
  -9   3  20      206.29      178.62     14.09 o 
  -8   3  20      467.54      523.22     21.34 o 
  -7   3  20      759.94      806.58     15.95 o 
  -6   3  20     1387.90     1236.41     37.29 o 
  -5   3  20      151.84      152.03      8.78 o 
  -4   3  20     1422.12     1410.77     34.06 o 
  -3   3  20     1237.66     1244.90     30.41 o 
  -2   3  20      255.39      255.86     13.85 o 
  -1   3  20     3018.57     2909.67     75.99 o 
   0   3  20      233.69      277.64     17.93 o 
   1   3  20     3062.96     2946.03     48.42 o 
   2   3  20      246.51      228.43     12.02 o 
   3   3  20     1238.63     1209.06     15.10 o 
   4   3  20     1413.60     1348.01     18.08 o 
   5   3  20      165.04      151.95      8.04 o 
   6   3  20     1366.80     1267.96     20.24 o 
   7   3  20      755.73      785.34     16.93 o 
   8   3  20      468.33      499.45     17.01 o 
   9   3  20      177.47      170.49     14.53 o 
  10   3  20      169.45      184.76     16.48 o 
  11   3  20      107.68      161.34     22.41 o 
  12   3  20       38.32       68.84     21.83 o 
 -12   4  20      598.30      592.28     40.24 o 
 -11   4  20      273.58      211.20     19.15 o 
 -10   4  20      549.97      552.07     22.48 o 
  -9   4  20      527.27      507.29     34.29 o 
  -8   4  20      667.63      627.40     19.98 o 
  -7   4  20     1531.14     1503.23     38.87 o 
  -6   4  20      330.25      341.10     19.84 o 
  -5   4  20     1839.05     1749.04     58.66 o 
  -4   4  20     1721.40     1740.93     48.03 o 
  -3   4  20        6.78       15.09      5.74 o 
  -2   4  20     1598.76     1607.35     29.79 o 
  -1   4  20      134.96      174.04     18.33 o 
   0   4  20      182.54      232.94     24.91 o 
   1   4  20      133.67      118.55     14.85 o 
   2   4  20     1606.58     1630.03     19.70 o 
   3   4  20       12.00       16.63      8.34 o 
   4   4  20     1584.58     1556.54     21.65 o 
   5   4  20     1929.86     1823.34     27.54 o 
   6   4  20      269.28      230.82     11.95 o 
   7   4  20     1600.46     1490.85     44.64 o 
   8   4  20      697.06      647.33     21.65 o 
   9   4  20      548.81      531.97     22.46 o 
  10   4  20      535.90      572.81     21.18 o 
  11   4  20      257.38      226.66     23.09 o 
  12   4  20      631.06      668.03     32.81 o 
 -12   5  20       32.74       42.81     20.70 o 
 -11   5  20      221.57      208.16     23.99 o 
 -10   5  20      149.88      191.04     16.21 o 
  -9   5  20      426.04      425.77     20.69 o 
  -8   5  20      370.42      381.30     17.55 o 
  -7   5  20      268.69      288.51     16.92 o 
  -6   5  20     1008.81      979.05     29.23 o 
  -5   5  20      129.61       94.97     15.18 o 
  -4   5  20     4061.93     3761.89     60.58 o 
  -3   5  20     1083.37     1046.46     18.95 o 
  -2   5  20      173.34      173.54     10.25 o 
  -1   5  20     1556.31     1435.68     44.44 o 
   0   5  20      877.35      787.40     25.27 o 
   1   5  20     1620.83     1576.99     23.87 o 
   2   5  20      159.73      143.10      9.79 o 
   3   5  20     1225.30     1184.16     23.73 o 
   4   5  20     3704.25     3495.97     57.16 o 
   5   5  20      206.12      215.90     10.25 o 
   6   5  20     1040.92     1034.42     22.74 o 
   7   5  20      346.08      334.59     32.21 o 
   8   5  20      311.71      314.18     26.08 o 
   9   5  20      428.53      374.37     18.87 o 
  10   5  20      185.46      176.41     19.30 o 
  11   5  20      245.20      248.17     24.95 o 
  12   5  20       46.45       36.12     70.54 o 
 -12   6  20       68.50      114.14     44.75 o 
 -11   6  20      342.34      342.20     30.22 o 
 -10   6  20      352.64      335.12     37.36 o 
  -9   6  20      349.52      328.13     18.84 o 
  -8   6  20      529.13      516.51     26.52 o 
  -7   6  20      228.70      261.51     12.46 o 
  -6   6  20     1743.30     1656.32     43.18 o 
  -5   6  20     1056.24     1114.69     25.50 o 
  -4   6  20     4135.20     3909.30    124.71 o 
  -3   6  20     1497.37     1430.28     23.12 o 
  -2   6  20      212.63      196.94     17.80 o 
  -1   6  20      503.25      469.63     11.78 o 
   0   6  20      949.71     1017.53     22.95 o 
   1   6  20      589.01      537.28     19.95 o 
   2   6  20      234.10      235.54     13.76 o 
   3   6  20     1695.54     1603.48     42.99 o 
   4   6  20     4001.15     3858.89     84.18 o 
   5   6  20     1143.37     1165.28     19.28 o 
   6   6  20     1747.93     1666.30     24.63 o 
   7   6  20      240.60      203.98     20.82 o 
   8   6  20      467.96      510.47     40.48 o 
   9   6  20      358.25      340.28     33.08 o 
  10   6  20      329.51      374.96     34.83 o 
  11   6  20      354.75      385.56     40.41 o 
 -11   7  20       23.59       44.38     27.21 o 
 -10   7  20      145.06      165.27     24.14 o 
  -9   7  20      541.06      522.50     19.47 o 
  -8   7  20      104.58      119.39     12.46 o 
  -7   7  20     1394.96     1323.21     29.30 o 
  -6   7  20     3177.49     3230.64     64.80 o 
  -5   7  20      882.31      951.34     22.87 o 
  -4   7  20       58.85       66.84      8.57 o 
  -3   7  20      186.63      198.63     23.65 o 
  -2   7  20     3844.12     3664.01     66.46 o 
  -1   7  20      425.15      440.24     25.32 o 
   0   7  20     1547.83     1571.15     37.23 o 
   1   7  20      351.73      330.75     10.72 o 
   2   7  20     3595.13     3466.24     79.18 o 
   3   7  20      254.01      274.30     12.72 o 
   4   7  20       92.26       81.31     10.03 o 
   5   7  20      920.50      966.92     20.55 o 
   6   7  20     2983.34     2943.27     40.79 o 
   7   7  20     1497.32     1445.70     36.99 o 
   8   7  20       92.24      115.10     18.57 o 
   9   7  20      593.61      594.25     24.39 o 
  10   7  20      145.42      152.91     19.95 o 
  11   7  20       25.89       10.91     20.16 o 
 -11   8  20       91.26       49.95     39.03 o 
 -10   8  20       44.75       74.59     34.48 o 
  -9   8  20       81.74       62.21     17.35 o 
  -8   8  20      184.74      164.05     17.15 o 
  -7   8  20       37.94       39.16     13.46 o 
  -6   8  20      726.18      799.67     27.66 o 
  -5   8  20      228.91      205.36     15.86 o 
  -4   8  20       62.35       83.76      9.67 o 
  -3   8  20       39.02       52.33      8.16 o 
  -2   8  20     3026.26     2973.62    108.54 o 
  -1   8  20      152.17      150.82      9.15 o 
   0   8  20      209.56      190.27     10.85 o 
   1   8  20      164.44      155.53      9.97 o 
   2   8  20     2967.09     2844.04     37.20 o 
   3   8  20       52.39       61.45     13.11 o 
   4   8  20       52.25       62.44     16.50 o 
   5   8  20      228.28      192.26     27.74 o 
   6   8  20      673.73      724.17     29.75 o 
   7   8  20       41.99       74.77     18.52 o 
   8   8  20      208.30      180.03     22.81 o 
   9   8  20       66.39       70.74     27.08 o 
  10   8  20       55.07       64.54     21.83 o 
  11   8  20      102.09       98.67     41.28 o 
 -10   9  20      238.39      316.07     56.80 o 
  -9   9  20      170.68      205.04     31.71 o 
  -8   9  20      255.73      243.17     28.45 o 
  -7   9  20       46.60       97.78     15.51 o 
  -6   9  20       40.22       67.88     29.23 o 
  -5   9  20     1038.05     1070.84     21.50 o 
  -4   9  20     1220.03     1307.70     47.71 o 
  -3   9  20      354.36      348.66     15.72 o 
  -2   9  20      948.90      918.93     20.18 o 
  -1   9  20      561.94      592.08     20.37 o 
   0   9  20      588.64      629.38     13.43 o 
   1   9  20      546.94      601.74     27.87 o 
   2   9  20      881.29      838.42     21.42 o 
   3   9  20      349.63      350.87     15.58 o 
   4   9  20     1231.59     1340.15     28.12 o 
   5   9  20     1017.86     1064.22     30.38 o 
   6   9  20       34.35       13.23     14.35 o 
   7   9  20       48.71       32.67     25.09 o 
   8   9  20      259.13      194.97     21.34 o 
   9   9  20      163.36       96.83     21.85 o 
  10   9  20      263.91      184.78     31.43 o 
  -9  10  20       34.29      184.50     90.94 o 
  -8  10  20      260.79      259.94     53.28 o 
  -7  10  20      296.44      272.14     21.21 o 
  -6  10  20       97.63      151.12     17.30 o 
  -5  10  20      336.94      320.36     18.21 o 
  -4  10  20       32.45       23.95     11.24 o 
  -3  10  20      752.28      738.38     40.05 o 
  -2  10  20      545.32      537.61     19.21 o 
  -1  10  20       62.38       50.40     12.86 o 
   0  10  20     1489.47     1531.19     22.61 o 
   1  10  20       78.46       51.47      9.41 o 
   2  10  20      597.76      545.80     20.47 o 
   3  10  20      773.05      788.94     22.22 o 
   4  10  20       46.44       51.08     14.45 o 
   5  10  20      361.73      384.94     20.53 o 
   6  10  20      110.92      163.25     20.62 o 
   7  10  20      264.82      285.48     25.33 o 
   8  10  20      290.96      331.45     30.57 o 
   9  10  20       22.51       51.44     23.71 o 
  -8  11  20       56.01        0.62     33.67 o 
  -7  11  20      180.46      203.43     25.08 o 
  -6  11  20       63.20       43.10     22.35 o 
  -5  11  20      649.99      648.34     48.03 o 
  -4  11  20      432.45      450.46     30.19 o 
  -3  11  20     1273.83     1264.78     30.17 o 
  -2  11  20      317.78      317.58     18.77 o 
  -1  11  20      818.96      686.90     45.32 o 
   0  11  20     1801.31     1741.67    110.66 o 
   1  11  20      841.14      805.66     21.33 o 
   2  11  20      351.16      333.74     18.66 o 
   3  11  20     1201.05     1216.42     25.68 o 
   4  11  20      389.32      410.81     19.15 o 
   5  11  20      607.63      622.02     31.92 o 
   6  11  20       96.02      164.99     22.97 o 
   7  11  20      158.76      149.06     56.50 o 
   8  11  20       36.75       62.35     77.03 o 
   9  11  20      151.92      247.82     56.80 o 
  -7  12  20      339.06      384.44     93.05 o 
  -6  12  20      379.99      372.96     50.05 o 
  -5  12  20       96.34       75.83     25.97 o 
  -4  12  20      595.35      544.28     49.06 o 
  -3  12  20      136.58      159.03     19.46 o 
  -2  12  20      168.64      136.35     18.30 o 
  -1  12  20      322.22      279.86     19.61 o 
   0  12  20     1237.76     1191.63     34.14 o 
   1  12  20      286.33      256.48     21.63 o 
   2  12  20      206.98      172.93     21.64 o 
   3  12  20      140.07      144.54     29.07 o 
   4  12  20      506.30      493.79     33.83 o 
   5  12  20      108.39      130.41     24.43 o 
   6  12  20      422.48      362.01     47.05 o 
   7  12  20      381.31      356.56     28.44 o 
   8  12  20       18.90       44.17     40.69 o 
  -6  13  20      406.41      449.75     61.35 o 
  -5  13  20      283.47      270.12     30.28 o 
  -4  13  20       15.00        9.28     23.16 o 
  -3  13  20       36.17       78.76     59.12 o 
  -2  13  20      407.99      458.05     27.47 o 
  -1  13  20      255.15      201.90     32.31 o 
   0  13  20        8.53       51.30     53.59 o 
   1  13  20      265.71      235.02     23.02 o 
   2  13  20      409.40      447.09     42.41 o 
   3  13  20       43.59       28.96     24.96 o 
   4  13  20       22.41       77.04    104.10 o 
   5  13  20      275.33      300.15     36.91 o 
   6  13  20      379.72      445.32     41.21 o 
   7  13  20      156.36      277.05     52.79 o 
  -5  14  20      171.89      158.31     51.02 o 
  -4  14  20      107.92      107.82     44.17 o 
  -3  14  20       13.51       -2.16     25.54 o 
  -2  14  20       64.75       39.12     33.54 o 
  -1  14  20       29.29      247.51    127.34 o 
   0  14  20       25.40      -22.92     22.92 o 
   1  14  20       34.97       48.43     28.98 o 
   2  14  20       60.57       79.53     40.45 o 
   3  14  20       13.30       32.71     40.69 o 
   4  14  20      121.03       56.21     45.88 o 
   0  15  20      133.31       59.69     46.47 o 
   1   0  21      870.16     1226.61     15.78 o 
   2   0  21      138.09      149.81     17.11 o 
   3   0  21       43.87       81.22     10.04 o 
   4   0  21       79.80       77.38     11.13 o 
   5   0  21     2385.49     2203.34     41.68 o 
   6   0  21        0.34       -5.86      5.86 o 
   7   0  21     1266.80     1283.05     21.46 o 
   8   0  21      657.11      722.98     22.56 o 
   9   0  21       36.85       37.80     10.94 o 
  10   0  21       70.55       67.95     19.53 o 
  11   0  21      138.30      186.25     21.96 o 
  12   0  21       11.52       27.54     45.70 o 
 -12   1  21      456.24      489.19     29.30 o 
 -11   1  21      267.42      319.05     18.10 o 
 -10   1  21       41.88       34.18     19.17 o 
  -9   1  21      599.35      593.81     17.23 o 
  -8   1  21      109.42       91.56     11.66 o 
  -7   1  21      199.92      216.59     11.02 o 
  -6   1  21      650.89      599.43     13.52 o 
  -5   1  21      407.84      410.09     15.86 o 
  -4   1  21      473.07      441.10     10.38 o 
  -3   1  21      189.94      203.63      8.45 o 
  -2   1  21     1905.60     1850.62     37.80 o 
  -1   1  21     3839.21     3615.84     47.78 o 
   0   1  21      404.77      533.60     10.06 o 
   1   1  21     3975.41     3807.50     44.39 o 
   2   1  21     2002.29     1949.33     46.29 o 
   3   1  21      135.30      142.34     13.19 o 
   4   1  21      482.38      437.32     11.06 o 
   5   1  21      372.36      363.27     10.19 o 
   6   1  21      681.19      654.52     12.94 o 
   7   1  21      232.99      227.29     20.04 o 
   8   1  21      142.97      137.86     20.18 o 
   9   1  21      612.02      586.09     23.76 o 
  10   1  21       42.21       29.81     24.38 o 
  11   1  21      262.58      264.06     20.44 o 
  12   1  21      457.19      439.64     28.74 o 
 -12   2  21      161.28      155.98     22.31 o 
 -11   2  21       45.42       26.72     19.67 o 
 -10   2  21      184.75      200.41     15.10 o 
  -9   2  21      453.68      458.06     25.95 o 
  -8   2  21       50.93       50.16     10.77 o 
  -7   2  21      592.61      574.28     15.82 o 
  -6   2  21      368.91      379.52     13.27 o 
  -5   2  21     1497.85     1477.09     37.95 o 
  -4   2  21      634.93      608.32     15.57 o 
  -3   2  21     4688.41     4334.17    144.71 o 
  -2   2  21     5104.70     5101.98     96.83 o 
  -1   2  21     1253.65     1299.19     30.67 o 
   0   2  21    18227.35    17903.21    456.95 o 
   1   2  21     1316.55     1335.68     26.98 o 
   2   2  21     5286.62     5219.35     74.55 o 
   3   2  21     4632.72     4485.86     81.31 o 
   4   2  21      468.28      415.53     10.57 o 
   5   2  21     1408.14     1342.46     38.03 o 
   6   2  21      501.41      507.87     14.70 o 
   7   2  21      534.36      478.73     17.07 o 
   8   2  21       66.17       82.43     10.03 o 
   9   2  21      414.55      391.45     16.50 o 
  10   2  21      219.48      253.88     17.43 o 
  11   2  21       52.92       43.56     22.17 o 
  12   2  21      181.14      259.58     44.67 o 
 -12   3  21       42.35       24.23     19.30 o 
 -11   3  21     1803.85     1876.14     38.06 o 
 -10   3  21       62.06       84.22     24.07 o 
  -9   3  21     1100.83     1101.66     36.60 o 
  -8   3  21      711.60      705.00     16.39 o 
  -7   3  21     3421.02     3047.23    126.04 o 
  -6   3  21      239.04      244.50     10.93 o 
  -5   3  21       56.17       46.56      6.82 o 
  -4   3  21      844.13      838.70     23.54 o 
  -3   3  21      381.63      365.34     11.58 o 
  -2   3  21      196.35      242.82      7.20 o 
  -1   3  21     2165.87     2210.69     96.31 o 
   0   3  21     1131.17     1187.21     30.01 o 
   1   3  21     1876.33     1766.93     39.88 o 
   2   3  21      162.94      160.54      9.94 o 
   3   3  21      436.61      424.74     10.62 o 
   4   3  21      896.24      865.34     15.47 o 
   5   3  21       87.04       96.15     10.89 o 
   6   3  21      253.86      252.83     13.15 o 
   7   3  21     3651.39     3500.65     48.33 o 
   8   3  21      730.96      734.65     18.09 o 
   9   3  21     1157.89     1174.80     25.40 o 
  10   3  21       50.17       31.72     16.89 o 
  11   3  21     1836.58     1938.01     45.35 o 
  12   3  21       47.13       55.45     30.51 o 
 -12   4  21       87.99       65.74     20.05 o 
 -11   4  21       68.55      124.89     20.83 o 
 -10   4  21       64.56       98.74     14.66 o 
  -9   4  21      253.45      217.82     15.27 o 
  -8   4  21       60.09       70.25     16.21 o 
  -7   4  21      213.16      179.26     20.06 o 
  -6   4  21     2121.48     2041.54     63.76 o 
  -5   4  21        9.37       28.30      8.38 o 
  -4   4  21     1760.40     1715.83     40.06 o 
  -3   4  21      103.35      106.83      9.49 o 
  -2   4  21     1101.48     1108.04     30.06 o 
  -1   4  21     1213.42     1133.62     17.69 o 
   0   4  21     5392.62     5109.41     90.02 o 
   1   4  21     1169.80     1163.67     23.60 o 
   2   4  21     1056.28     1065.36     19.48 o 
   3   4  21      103.04       89.44     11.69 o 
   4   4  21     1887.70     1834.93     30.25 o 
   5   4  21        9.76       14.13      6.41 o 
   6   4  21     2045.73     1938.77     27.19 o 
   7   4  21      217.42      178.15     14.67 o 
   8   4  21       96.78      107.26     12.88 o 
   9   4  21      229.19      209.87     35.62 o 
  10   4  21       36.31       14.46     13.53 o 
  11   4  21       65.08       66.41     35.73 o 
  12   4  21       86.32       29.92     20.92 o 
 -12   5  21        8.51       57.42     26.39 o 
 -11   5  21       39.51       83.27     25.23 o 
 -10   5  21      599.87      650.76     32.90 o 
  -9   5  21      912.76      925.93     28.89 o 
  -8   5  21      147.99      147.57     12.28 o 
  -7   5  21      420.20      392.22     15.75 o 
  -6   5  21      534.86      579.55     26.87 o 
  -5   5  21     2072.09     1941.09     32.36 o 
  -4   5  21      360.60      347.50     14.22 o 
  -3   5  21      944.82      939.33     25.34 o 
  -2   5  21       47.45      109.34     19.02 o 
  -1   5  21      232.83      227.76     16.63 o 
   0   5  21      907.59      927.87     17.41 o 
   1   5  21      209.40      230.56      7.76 o 
   2   5  21       30.49       41.83      7.35 o 
   3   5  21      967.27      967.39     25.66 o 
   4   5  21      386.72      398.24     19.48 o 
   5   5  21     2182.69     2040.24     33.70 o 
   6   5  21      583.52      612.76     17.83 o 
   7   5  21      359.45      320.11     14.56 o 
   8   5  21      132.40      128.08     14.73 o 
   9   5  21      961.07      949.45     23.58 o 
  10   5  21      592.90      598.31     22.35 o 
  11   5  21       42.58       24.50     18.04 o 
 -11   6  21      239.41      264.02     35.39 o 
 -10   6  21      173.24      178.67     17.70 o 
  -9   6  21       35.52       42.23     12.24 o 
  -8   6  21      143.53      172.15     18.70 o 
  -7   6  21      249.72      208.00     12.70 o 
  -6   6  21       79.53       72.25      9.89 o 
  -5   6  21      354.23      335.20     11.32 o 
  -4   6  21      445.55      476.97     25.84 o 
  -3   6  21      246.75      304.29     11.66 o 
  -2   6  21     1583.52     1546.09     31.20 o 
  -1   6  21      368.79      382.95     23.21 o 
   0   6  21        6.96       73.07     27.70 o 
   1   6  21      379.43      356.08     12.46 o 
   2   6  21     1609.78     1555.63     24.09 o 
   3   6  21      222.69      224.92     11.26 o 
   4   6  21      458.91      467.54     29.56 o 
   5   6  21      315.38      296.14     14.75 o 
   6   6  21       81.31       79.93     10.67 o 
   7   6  21      234.03      202.19     15.74 o 
   8   6  21      136.82      176.09     25.86 o 
   9   6  21       32.30       79.66     53.44 o 
  10   6  21      162.39      169.80     22.20 o 
  11   6  21      265.64      295.37     28.76 o 
 -11   7  21       72.00      123.58     29.81 o 
 -10   7  21       58.34       26.69     16.68 o 
  -9   7  21      408.05      404.42     18.47 o 
  -8   7  21      348.03      310.16     18.86 o 
  -7   7  21       52.55       49.67     10.50 o 
  -6   7  21      346.77      382.24     21.02 o 
  -5   7  21     1136.05     1209.07     26.42 o 
  -4   7  21      762.95      761.79     21.51 o 
  -3   7  21     1164.13     1118.65     31.63 o 
  -2   7  21      290.16      311.90     19.75 o 
  -1   7  21     2476.03     2545.88     77.75 o 
   0   7  21       29.90       17.85      7.54 o 
   1   7  21     2480.37     2437.76     39.32 o 
   2   7  21      313.83      344.77     19.58 o 
   3   7  21     1028.05     1011.06     18.39 o 
   4   7  21      802.57      784.23     17.70 o 
   5   7  21     1125.04     1049.81     19.68 o 
   6   7  21      367.34      347.08     20.55 o 
   7   7  21       50.06       33.39     14.64 o 
   8   7  21      318.10      322.85     30.35 o 
   9   7  21      408.70      371.40     19.19 o 
  10   7  21       73.95       25.14     18.88 o 
  11   7  21       58.37       54.32     26.74 o 
 -10   8  21      127.02      112.83     51.74 o 
  -9   8  21       76.52      133.84     43.85 o 
  -8   8  21      358.03      345.51     20.99 o 
  -7   8  21       87.78      108.81     15.54 o 
  -6   8  21     1946.60     1971.79     41.26 o 
  -5   8  21       38.60       19.59     12.35 o 
  -4   8  21     1142.24     1114.75     22.37 o 
  -3   8  21      520.80      531.00     21.72 o 
  -2   8  21      507.35      550.60     26.60 o 
  -1   8  21       95.07       94.22     10.65 o 
   0   8  21      194.19      172.29     20.68 o 
   1   8  21       74.35       62.62      9.60 o 
   2   8  21      485.15      492.16     15.88 o 
   3   8  21      492.38      516.08     22.44 o 
   4   8  21      959.61      956.38     24.14 o 
   5   8  21       52.78       13.44     19.54 o 
   6   8  21     1997.49     2063.73     37.74 o 
   7   8  21      106.10      121.48     19.87 o 
   8   8  21      421.99      507.88     35.65 o 
   9   8  21       72.50      177.25     39.35 o 
  10   8  21      123.80       96.93     52.87 o 
  11   8  21       13.25      -10.92     43.04 o 
 -10   9  21       40.92       18.95     38.44 o 
  -9   9  21       76.91       58.06     21.84 o 
  -8   9  21      303.03      332.51     27.76 o 
  -7   9  21     1002.66     1062.16     50.96 o 
  -6   9  21      193.40      182.54     16.93 o 
  -5   9  21     1710.37     1704.52     37.59 o 
  -4   9  21      360.90      365.14     18.81 o 
  -3   9  21     1649.61     1678.93     25.81 o 
  -2   9  21      879.34      858.19     19.71 o 
  -1   9  21     2326.03     2197.23     61.61 o 
   0   9  21      214.61      246.70     15.22 o 
   1   9  21     2274.34     2233.23     49.61 o 
   2   9  21      822.16      852.45     34.67 o 
   3   9  21     1690.02     1627.96     64.77 o 
   4   9  21      381.20      410.11     31.55 o 
   5   9  21     1542.38     1569.90     36.09 o 
   6   9  21      170.96      190.28     25.20 o 
   7   9  21      989.12     1046.78     46.54 o 
   8   9  21      312.15      270.09     24.24 o 
   9   9  21       52.42       60.26     21.66 o 
  10   9  21       32.29       60.82     48.77 o 
  -9  10  21       40.37      334.44     61.35 o 
  -8  10  21      258.96      229.57     43.30 o 
  -7  10  21       54.27       25.13     28.28 o 
  -6  10  21      157.10      147.55     15.88 o 
  -5  10  21      236.47      243.93     17.21 o 
  -4  10  21      868.81      934.84     21.09 o 
  -3  10  21      366.18      353.86     20.59 o 
  -2  10  21      350.29      299.05     14.54 o 
  -1  10  21       97.81       95.87     11.41 o 
   0  10  21      526.08      511.71     20.02 o 
   1  10  21       85.44      111.51     13.00 o 
   2  10  21      295.63      241.41     15.43 o 
   3  10  21      347.33      356.25     26.10 o 
   4  10  21      846.10      895.38     20.37 o 
   5  10  21      219.57      182.22     18.44 o 
   6  10  21      158.09      167.69     21.03 o 
   7  10  21       47.07       74.72     53.10 o 
   8  10  21      273.26      223.87     23.73 o 
   9  10  21       37.64       19.49     34.42 o 
  -8  11  21       42.52       37.82     35.17 o 
  -7  11  21      127.15      151.55     26.07 o 
  -6  11  21      448.50      458.88     24.09 o 
  -5  11  21      403.87      460.32     33.20 o 
  -4  11  21        5.20       29.05     43.32 o 
  -3  11  21      350.11      305.43     19.41 o 
  -2  11  21      243.48      253.31     18.33 o 
  -1  11  21      412.07      397.89     20.01 o 
   0  11  21       29.79       36.74     17.57 o 
   1  11  21      433.73      388.67     17.24 o 
   2  11  21      232.54      240.87     13.49 o 
   3  11  21      323.94      285.71     30.00 o 
   4  11  21        3.53       -8.48     12.28 o 
   5  11  21      413.84      463.08     19.50 o 
   6  11  21      458.40      289.16     33.52 o 
   7  11  21      113.12       -6.65     20.50 o 
   8  11  21       32.79       33.06     55.92 o 
   9  11  21      101.64        0.59     42.45 o 
  -7  12  21       31.03       21.36     51.90 o 
  -6  12  21       21.60       66.34     28.18 o 
  -5  12  21      179.84      160.54     24.32 o 
  -4  12  21      450.56      421.20    134.80 o 
  -3  12  21       60.84       45.50     33.37 o 
  -2  12  21       21.36       66.11     54.52 o 
  -1  12  21      159.01      115.36     20.88 o 
   0  12  21      969.33      973.43     31.30 o 
   1  12  21      164.41      126.89     16.61 o 
   2  12  21       26.48       18.02     36.56 o 
   3  12  21       61.07       90.72     55.46 o 
   4  12  21      458.03      452.79     64.24 o 
   5  12  21      193.23      144.89     27.77 o 
   6  12  21       26.35      -17.61     17.61 o 
   7  12  21       38.02      326.31    219.42 o 
  -6  13  21       12.46        6.32     37.26 o 
  -5  13  21        4.17      -24.58     24.58 o 
  -4  13  21      466.33      419.21     30.13 o 
  -3  13  21       77.68       41.16     20.70 o 
  -2  13  21      101.02      110.50     24.42 o 
  -1  13  21       63.70       15.57     18.71 o 
   0  13  21      248.72      185.33     25.49 o 
   1  13  21       95.05       89.67     55.36 o 
   2  13  21       86.55       31.49     23.64 o 
   3  13  21       85.74       83.11     28.58 o 
   4  13  21      440.45      454.79    127.65 o 
   5  13  21        0.77       16.20     27.80 o 
  -4  14  21       53.21      -37.26     37.26 o 
  -3  14  21       57.36       96.95     47.01 o 
  -2  14  21     1292.16     1621.06     82.02 o 
  -1  14  21       49.97      -10.92     37.26 o 
   0  14  21       40.53        9.74     35.60 o 
   1  14  21       59.05      -32.71     34.42 o 
   2  14  21     1332.31     1427.05     51.62 o 
   3  14  21       74.20       33.25     41.28 o 
   0   0  22    13983.45    13784.55    334.35 o 
   1   0  22     7534.11     7426.01    110.31 o 
   2   0  22      162.77      286.25     32.81 o 
   3   0  22     3836.45     3615.81    104.53 o 
   4   0  22     2303.47     2114.04     30.16 o 
   5   0  22     1022.48      952.97     15.23 o 
   6   0  22        8.42        9.96      7.13 o 
   7   0  22       40.86       25.84      8.03 o 
   8   0  22     1015.49     1017.71     18.48 o 
   9   0  22      913.15      935.81     38.40 o 
  10   0  22      555.57      573.19     21.40 o 
  11   0  22        4.79       -5.20     15.42 o 
  12   0  22      122.58      149.86     45.58 o 
 -12   1  22      358.91      374.35     30.01 o 
 -11   1  22      430.76      408.54     25.83 o 
 -10   1  22      407.87      359.31     22.53 o 
  -9   1  22      478.22      506.63     16.68 o 
  -8   1  22     2847.87     2850.70     63.49 o 
  -7   1  22      229.71      225.20     12.76 o 
  -6   1  22     1773.96     1690.28     59.24 o 
  -5   1  22      309.20      296.19     13.17 o 
  -4   1  22     1485.45     1405.27     45.73 o 
  -3   1  22     1095.50     1073.15     27.27 o 
  -2   1  22     1999.00     1976.08     36.24 o 
  -1   1  22     1952.94     1875.03     38.00 o 
   0   1  22      158.04      264.27     14.35 o 
   1   1  22     1857.66     1767.84     30.79 o 
   2   1  22     2139.90     2136.29     31.72 o 
   3   1  22     1121.61     1110.45     21.14 o 
   4   1  22     1312.21     1219.48     26.15 o 
   5   1  22      278.03      277.90     10.16 o 
   6   1  22     1895.16     1832.65     23.95 o 
   7   1  22      201.41      201.36     10.08 o 
   8   1  22     2720.26     2649.65     35.37 o 
   9   1  22      516.19      515.73     18.48 o 
  10   1  22      449.25      437.92     19.69 o 
  11   1  22      441.31      423.75     27.94 o 
  12   1  22      319.91      324.68     27.00 o 
 -12   2  22      209.43      226.72     23.20 o 
 -11   2  22       59.52       35.22     27.49 o 
 -10   2  22      354.77      363.48     26.42 o 
  -9   2  22      119.27      121.96     15.98 o 
  -8   2  22      281.26      248.20     16.76 o 
  -7   2  22     1719.34     1595.75     59.58 o 
  -6   2  22      385.93      384.19     14.06 o 
  -5   2  22      359.49      332.55      9.86 o 
  -4   2  22        0.77       24.65     11.07 o 
  -3   2  22     2640.80     2613.47     42.93 o 
  -2   2  22     5045.60     4781.15    114.88 o 
  -1   2  22      805.07      809.48     30.22 o 
   0   2  22        3.41      140.91     29.01 o 
   1   2  22      821.05      776.84     13.50 o 
   2   2  22     5183.32     4852.72     83.45 o 
   3   2  22     2677.68     2713.99     51.63 o 
   4   2  22        2.31       15.90     13.22 o 
   5   2  22      384.77      345.99     16.12 o 
   6   2  22      417.12      441.14     20.34 o 
   7   2  22     1762.24     1705.52     29.13 o 
   8   2  22      288.52      272.16     12.58 o 
   9   2  22      144.56      121.66     21.34 o 
  10   2  22      315.39      350.76     18.25 o 
  11   2  22       68.61      113.78     23.71 o 
  12   2  22      205.04      216.16     36.62 o 
 -12   3  22       88.81       77.06     34.36 o 
 -11   3  22      146.95      164.40     20.41 o 
 -10   3  22      651.50      622.45     25.61 o 
  -9   3  22      362.84      375.43     23.17 o 
  -8   3  22      929.49      911.33     31.92 o 
  -7   3  22      178.10      158.14     28.29 o 
  -6   3  22      825.15      791.34     23.94 o 
  -5   3  22      631.68      623.11     17.74 o 
  -4   3  22      529.54      519.28     16.61 o 
  -3   3  22      463.73      481.67     10.72 o 
  -2   3  22     1458.39     1418.04     24.74 o 
  -1   3  22     4152.71     4289.74    131.70 o 
   0   3  22     1731.35     1825.74     51.33 o 
   1   3  22     4103.87     4064.13     60.18 o 
   2   3  22     1481.54     1464.66     31.56 o 
   3   3  22      428.26      436.15      8.83 o 
   4   3  22      509.23      459.72     16.06 o 
   5   3  22      662.17      613.12     22.62 o 
   6   3  22      846.23      876.04     28.95 o 
   7   3  22      198.31      225.56     29.67 o 
   8   3  22      895.99      958.32     19.99 o 
   9   3  22      345.89      332.10     23.57 o 
  10   3  22      638.14      623.40     25.80 o 
  11   3  22      127.75      191.53     38.12 o 
  12   3  22       86.29      118.31     53.71 o 
 -12   4  22      231.98      259.03     27.79 o 
 -11   4  22      803.69      777.59     60.25 o 
 -10   4  22       72.98       45.64     14.26 o 
  -9   4  22      187.21      175.53     14.97 o 
  -8   4  22      598.74      625.44     24.66 o 
  -7   4  22     2730.30     2664.28     83.72 o 
  -6   4  22      863.96      860.23     28.01 o 
  -5   4  22      428.30      411.17     15.33 o 
  -4   4  22     1449.91     1479.06     34.53 o 
  -3   4  22      988.94     1043.48     33.37 o 
  -2   4  22      640.24      690.02     22.62 o 
  -1   4  22      282.98      342.42     25.39 o 
   0   4  22     4891.77     4764.34     84.99 o 
   1   4  22      215.05      211.34     14.26 o 
   2   4  22      672.87      658.07     13.71 o 
   3   4  22      910.68      934.13     20.40 o 
   4   4  22     1485.17     1510.76     24.57 o 
   5   4  22      349.66      312.47     13.32 o 
   6   4  22      871.85      846.99     19.23 o 
   7   4  22     2724.89     2546.05     69.87 o 
   8   4  22      597.74      625.03     20.06 o 
   9   4  22      183.90      203.00     16.59 o 
  10   4  22       61.96       33.15     15.23 o 
  11   4  22      803.43      806.34     69.20 o 
 -12   5  22       56.02      266.72     60.82 o 
 -11   5  22      119.32       89.60     19.92 o 
 -10   5  22       15.36       33.73     19.11 o 
  -9   5  22      192.37      179.89     13.99 o 
  -8   5  22     1920.19     2012.27     67.82 o 
  -7   5  22       22.79       41.21     10.05 o 
  -6   5  22      486.43      507.42     21.35 o 
  -5   5  22      657.29      648.08     21.64 o 
  -4   5  22      897.62      826.23     29.07 o 
  -3   5  22     2180.47     2267.22     57.43 o 
  -2   5  22     3996.67     3934.03     79.70 o 
  -1   5  22      992.57     1015.44     45.14 o 
   0   5  22       79.95       94.61      7.89 o 
   1   5  22      988.66      982.38     28.85 o 
   2   5  22     3865.88     3789.03     67.43 o 
   3   5  22     2158.16     2274.99     41.35 o 
   4   5  22     1032.30     1010.10     18.60 o 
   5   5  22      617.15      590.88     13.35 o 
   6   5  22      459.32      445.83     18.97 o 
   7   5  22       27.92       11.25     11.08 o 
   8   5  22     2161.40     2239.74     47.59 o 
   9   5  22      179.80      190.68     17.22 o 
  10   5  22       30.01       30.98     14.39 o 
  11   5  22      126.19      120.01     22.58 o 
 -11   6  22       23.72      -17.68     17.68 o 
 -10   6  22      263.58      316.42     23.08 o 
  -9   6  22     1490.43     1564.21     47.88 o 
  -8   6  22      279.13      267.36     19.44 o 
  -7   6  22      777.65      746.95     20.12 o 
  -6   6  22       64.77       64.95     10.26 o 
  -5   6  22     1262.68     1180.17     52.46 o 
  -4   6  22      212.75      181.32     12.71 o 
  -3   6  22     2005.78     1973.32     39.61 o 
  -2   6  22     2086.75     1986.83     69.69 o 
  -1   6  22     1011.93     1007.12     23.26 o 
   0   6  22     3632.88     3563.09     85.63 o 
   1   6  22     1063.75     1069.52     31.98 o 
   2   6  22     2106.40     2168.21     53.74 o 
   3   6  22     1828.22     1806.40     28.21 o 
   4   6  22      235.62      203.85     10.50 o 
   5   6  22     1092.08      981.90     20.38 o 
   6   6  22       82.18       48.36     11.84 o 
   7   6  22      761.47      729.31     27.99 o 
   8   6  22      288.94      287.64     21.31 o 
   9   6  22     1471.67     1501.67     43.49 o 
  10   6  22      267.06      235.94     21.25 o 
  11   6  22       34.65       -0.01     19.92 o 
 -11   7  22       64.54      -30.41     37.85 o 
 -10   7  22      136.36      181.36     39.13 o 
  -9   7  22       26.21       67.13     14.84 o 
  -8   7  22      749.14      811.46     29.40 o 
  -7   7  22      935.91      876.83     24.33 o 
  -6   7  22      981.29      991.94     21.31 o 
  -5   7  22     2576.69     2643.05     79.52 o 
  -4   7  22      775.15      786.55     23.61 o 
  -3   7  22       72.11       87.66      9.40 o 
  -2   7  22      649.30      650.87     23.49 o 
  -1   7  22      365.09      385.58     14.79 o 
   0   7  22      710.13      759.20     43.49 o 
   1   7  22      333.92      342.27     15.67 o 
   2   7  22      684.79      697.75     29.33 o 
   3   7  22       60.65       23.05     10.41 o 
   4   7  22      707.16      697.84     19.96 o 
   5   7  22     2540.68     2482.75     45.86 o 
   6   7  22     1128.32     1046.48    109.74 o 
   7   7  22      918.95      857.72     30.18 o 
   8   7  22      768.00      705.73     25.24 o 
   9   7  22       22.82       79.82     47.17 o 
  10   7  22      180.52      186.35     38.83 o 
  11   7  22       71.22      -32.12     32.12 o 
 -10   8  22      176.35      210.66     37.35 o 
  -9   8  22       28.92       53.31     24.07 o 
  -8   8  22       11.41        8.63     12.95 o 
  -7   8  22       69.34       66.15     12.75 o 
  -6   8  22      126.07      134.16     16.08 o 
  -5   8  22      348.35      371.19     14.22 o 
  -4   8  22      134.47      131.68     13.57 o 
  -3   8  22     1831.53     1770.90     63.38 o 
  -2   8  22      733.15      684.92     21.51 o 
  -1   8  22      272.87      302.16     18.96 o 
   0   8  22      228.95      245.45     13.14 o 
   1   8  22      276.88      269.47     12.75 o 
   2   8  22      755.30      750.59     24.88 o 
   3   8  22     1728.87     1703.26     47.48 o 
   4   8  22      143.64      135.28     12.81 o 
   5   8  22      324.41      326.82     18.28 o 
   6   8  22      152.34      125.16     16.13 o 
   7   8  22       53.38       69.13     15.06 o 
   8   8  22       11.61       40.99     30.39 o 
   9   8  22       25.03       82.26     49.54 o
[truncated: 160,902 more chars]
